# Supplementary material for: Semaphorin 3A causes immune suppression by inducing cytoskeletal paralysis in tumour-specific CD8+ T cells
Source: Nat Commun. 2024 Apr 12;15:3173. doi: 10.1038/s41467-024-47424-z (PMC11017241; doi:10.1038/s41467-024-47424-z)
Supplement: Supplementary file 11 — Source Data [file 41467_2024_47424_MOESM11_ESM.xlsx]

## Sheet: Fig 1
Data source - figure 1
Figure 1C
Peptid concentration M	Samples
Peptid:	N4		Q4		T4
10-12	1.71	3.07	5.84	5.04	10.7	9.01
10-11	9.44	4.96	4.5	4.52	2.58	3.48
10-10	32.8	21.4	6.83	8.33	2.84	2.88
10-9	73.2	57.3	25	24.5	12.8	13.5
10-8	88.4	81	44	41.5	27.9	30.8
10-7	91.3	87.7	60.9	58.7	46.2	46.7
10-6	91.6	90.4	70.2	69	56.8	53.1
Figure 1D
Condition	Cells	Samples
50ug/mL - Isotype	Naive OT-I T cells	71.1	131	11.2
50ug/mL - Sema3A	Stimulated OT-I T cells	321	181	1405
5ug/mL - Sema3A	Stimulated OT-I T cells	149	260	409
500ng/mL - Sema3A	Stimulated OT-I T cells	107	43	171
Isotype - Isotype	Stimulated OT-I T cells	61.9	92	31
Figure 1F
Organ	Samples
	PD1+						NRP1+
Spleen	2.47	2.06	1.82	9.59	1.03	4.16	0.85	3.86	1.56	1.37	1.34	3.58
B16.F10	6.52	0	14.8	30.4	14.6	14.1	0	0	3.8	0.86	1.22	0.97
B16.F10.Ova	61.5	70.6	80.1	87.7	86	82.3	46.8	52.5	68.2	58.9	61.7	63.2
Figure 1G
Receptor	Samples
PlexinA1	86	93	90	88	89
PlexinA2	3	20	9	13	6
TGFbR1	4	8	10	2	4
TGFbR2	19	22	24	14	14

## Sheet: Fig 2
Data source - figure 2
Figure 2A - left
Day	NRP1Flox/+										NRP1+/+																						NRP1Flox/Flox
0	0	0	0	0	0	0	0	0	0	0	0	0	0	0	0	0	0	0	0	0	0	0	0	0	0	0	0	0	0	0	0	0	0	0	0	0	0	0	0	0	0
4	0	0.108	0.256	0	0.1715	0	0.1715	0	0	0	0.0625	0.0625	0	0.6	0.864	0.256	0.6655	0.5	0	0	0	0	0	0	0	0	0	0	0.256	0	0	0	0	0	0	0	0	0	0	0	0
7	2.5875	7	2.88	0.1715	19.652	8.788	0.5	4	2.4565	0.864	0	0.256	0.256	1.0985	19.6	4	9.1125	0.256	0.6655	1.6875	2.4565	2.916	2.4565	1.6875	4	1.0985	2.4565	42.592	0	4.6305	1.0985	0.6655	0	0.6655	0	0.1715	0.0135	0	0.1715	0.1715	0
9	2.56	8.5995	13.536	2.916	21.4375	91.125	3.9375	19.8	4.6305	6.0835	0.864	1.372	1.6875	0.6655	96.768	74.06	42.592	0.936	2.048	17.92	4	23.328	13.122	4.2	42.439	2.5875	44.8695	37.044	0	16.384	7.4	10.648	0.1715	0.6655	0.0625	0.5	0.032	0.3645	0.5	0.0135	0.1715
11	11.776	24.3	18.816	6.776	70.664	155.232	22.95	29.6595	16.65	17.7785	4	13.5	5.819	1.8	166.212	74.431	69.629	2.304	1.372	56.8	18.9	38.4	52.92	21.4375	123.547	17.9685	45.662	107.942	5.324	19.602	32.4625	51.442	0.256	0	0.864	0.5	0.1715	0.5	0.864	1.0985	0.5
13	22.528	72.111	29.696	60.75	102.719	338.1	38.2655	39.7535	48	37.044	20.181	34.9095	28.749	11.7	500	191.896	84.564	3.4295	0.864	194.94	79.768	126	114.92	102.689	172.425	23.698	122.192	357.575	12.384	103.75	76.032	159.962	0	0.5	0.5	0.108	0.032	0	0.256	0.5	0.256
15	39.2	116.448	99.6415	86.151	272.924	505.521	78.4	122.786	97.5	64.715	32.1715	78.03	49.923	11.875		361.998	189.216	12.1945	1.372	377.6	87.6365	90.601	268.192	270.504	670.298	35.594	217.186	399.562	27.166	364.8	383.818	483.75	0.256	0	0	0.108	0.1715	0.1715	0.256	0.6655	0
17	62.9565	185.4	180	230.909	480.249		181.18	209.202	198.656	211.864	138.6	526.5	364.5	56.25		847	419.476	29.6595	4	668.656	136.8	176.4	329.184	357.188		74.431	350.464	729.197	125.736	727.65	730.34		0	0	0.5	1.372	0.3645	1.0985	0.864	0.5	0
19	99.2875	295.76	305.809	600			390.402	650	319.74	313.632				90				26.01	15.8565		393.75	290.304	444.341	613.089		303.75	607.5		134.613				2.4565	1.372	1.372	0.5	0.256	0	0.3645	0.1715	0.3645
21							506.53		373.527	365.04									30.42		573.056	758.16	668.16			596.43			531.2				0.5	0.0625	0.5	0	0.032	0.032	0.032	0	0
23									650	847									22.5														1.0985	0.1715	0.256	0.032	0.1715	0	0.5	0.3645	0.75
25																																	0.5	0	0.5	0.0135	0.256	0	1.3915	0.256	0.1375
27																																	0.5	0.1715	0.1715	0	0	0.256	4.096	0.1715	0
29																																	0.3645	0.0625	0.5	0.864	0	0	22.869	0.032	0
31																																	0	0	1.4	0	0	0	12.615	0.0625	0
33																																	0	0	1.95	0	0	0	51.156	0.75	0
35																																	0	0	1.7545	0	0	0	126	0.256	0
37																																	0	0	5.3465	0.0135	0	0	111.925	0.5	0
39																																	0	0	3.375	0	0	0	202.8	0.9	0
41																																	0	0	16	0	0	0	555.131	0.3645	0
43																																	0.1715	0	105.341	0.0625	0	0		0.252	0
45																																	0.1715	0	155.648	0.256	0	0		0.7	0
47																																	0	0	199.888	0.5	0	0.108		0.55	0
49																																	0	0	295.76	0.1715	0	0		0.5	0
51																																	0	0	513.422	0	0	0		0.512	0
Figure 2A - right
Days	NRP1+/+	NRP1Flox/+	NRP1Flox/Flox
17	1
17	1
17	1
19	1
13	1
17	1
17	1
19	1
23	1
17	1
21	1
21	1
21	1
19	1
15	1
21	1
19	1
17	1
21	1
17	1
17	1
15	1
19		1
19		1
19		1
19		1
17		1
15		1
21		1
19		1
23		1
23		1
51			0
51			0
51			1
51			0
51			0
51			0
41			1
51			0
51			0
Figure 2B - left
Day	NRP1Flox/Flox					NRP1Flox/+						NRP1+/+
	0.6655	8.788	8.788	4	6.912	4.6305	5.324	0	6.912	2.916	2.916	2.45	6.0835	6.912
	16.384	10.976	10.976	8.125	14.4	6.0835	2.916	8.788	11.76	12.936	5.324	10.14	12.544	14.4
	19.8	5.808	2.023	5.76	21.78	16.3995	10.5705	6.0835	18.432	19.602	12.0285	23.12	31.046	21.78
10	148.72	12.393	0.5	6.912	48.749	75.645	42.592	17.1	53.958	45.494	82.524	48.51	90.75	48.749
	216	22.5	0	4	117	150	88.2	87.5	75	75	125	108	180	117
	255.626	12.615	0	4.851	202.176	219.6	120.787	75.809	125.023	115.2	190.8	288	259.2	202.176
	369.95	19.652	0	5.324	327.228	545.487	217.8	229.147	178.956	276.822	203.4	469.625	323.783	327.228
		15.75	0	4.6305			413.526	484	364.5	580	372.368		528.22	389.803
20		58.8245	0	6.0835										641.845
		76.7295	0	18.432
		76.7295	0	18.432
		147.875	0	18.432
		282.906	0	45.496
30		536.238	0	102.85
Figure 2B - right
Days	NRP1Flox/Flox	NRP1Flox/+	NRP1+/+
17	1
33	0
33	0
33	0
17	1
17		1
19		1
19		1
19		1
19		1
19		1
17			1
19			1
21			1
Figure 2C
	NRP1Flox/+						NRP1Flox/Flox					NRP1Flox/+					NRP1Flox/Flox
Days	Isotype treatment						Isotype treatment					aCD8 treatment					aCD8 treatment
4	0.0625	0.0625	0.032	0.032	0.6655	0.6655	0.0135	0.032	0.0625	0.032	0.5	0.108	0	0.0135	0.3645	0.5	0	0.5	0.108	1.6875	0.3645	0	0.6655
7	2.048	0.256	1.0985	0.5	0.486	1.352	0.032	0	0.3645	0.3645	2.7455	0.6655	0.0135	0.0625	5.9535	1.372	0.1715	0.864	0.3645	1.2675	0	1.47	0.5
9	3.4295	0.256	0.5	2.4565	4.212	4	0.108	0.0625	0.5	0.1715	18.59	0.6655	1.0985	0.5	77.234	6.348	0.6655	4	2.842	5.5125	2.916	107.942	2.4565
11	6.0835	2.448	3.584	8.788	8.2	16.384	0.108	0.5	0.5	0	135.936	3.402	3.2625	6.0835	204.655	243.67	0.6655	8.788	19.456	12.544	17.1	472.752	10.5705
13	23.328	16.856	22.5835	23.958	5.9565	15.5585	0.5	0.032	0.1715	0.108	12.0285	9.375	26.6805	23.328	436.87	806.736	2.916	48.668	158.4	407.668	61.952	653.482	16.384
15	23.328	33.524	364.5	269.34	82.944	63.36	0.864	0	0.6655	0.32	87.808	68.75	96.04	74.4385	436.87	806.736	1.0985	219.488	415.438	407.668	402.178	653.482	106.624
17	87.808	156.282	238.844	483.2	82.944	96.8	0.1715	0.256	0.6655	0.108	231.811	143.748	196.465	131.072	436.87	806.736	2.4565	313.6	686.07	407.668	641.845	653.482	193.027
Figure 2D
Cell type	NRP1Flox/Flox						NRP1Flox/+						NRP1+/+
CD8	75.9245	115.645	110.614	50.9172	35.0791	39.8926	10.6604	13.8966	1.59085	116.798	48.2437	4.75382	0.529771	37.2624	3.13548	38.1568	3.15116	1.21475
CD4	9.21635	19.4629	12.5963	63.9728	14.9541	13.0418	1.14219	11.7537	2.49876	6.47311	4.51243	13.6491	0.648699	5.67352	11.474	57.8683	3.86566	1.29032
Figure 2E
Receptor	NRP1Flox/Flox						NRP1Flox/+						NRP1+/+
CD69	12.5	3.5	39.6	0.25	2	4.6	2.17	56.1	13.8	26.1	14.6	8.52	8.2	6.62	18.9	48.7	7.89	12.8	0.53
CD25	3.28	11.7	3.3	0.25	0.15	0.27	13	7.22	10.9	3.41	4.18	11.5	6.56	2.8	3.81	2.96	0.76	0.21	0.3
CD44	6.26	2.72	32				1.09	44.4	8.5	19.6	10.6	8.52	4.92	5.08	12.9	41.6
PD1	81.5	86.1	92.1				84.8	82.8	69.2	95.6	96.3	72.3	59	92.3	39.4	88
Figure 2F - left
	NRP1Flox/Flox						NRP1Flox/+
CD8	169.96	34.9148	18.8099	21.2226	53.3709	23.3356	99.2884	20.8143	16.8211	16.835	37.4763	19.2881
Figure 2F - right
Sema3A OE	1.71178	1.67744	1.11824	1.26062	1.42413	1.20985
Figure 2G
Days	Sema3A OE								Sema3A KO
0	0	0	0	0	0	0	0	0	0	0	0	0	0	0	0	0
4	0.256	0	0.0135	0.0625	0.1715	0	0	0	0	0.5	0.0625	0	0	0	0	0
7	10.976	4.6305	0.5	0	1	0.6655	0.256	0.864	0.256	0.864	0.864	2.4565	0.5	0.864	0.256	0.6655
9	88.75	16.384	6.912	11.492	37.888	2.048	0.5	6.912	40.432	2.916	5.324	62.5	6.6785	35.2	6.0835	1.6875
11	180.918	17.9685	12.1945	27.744	27.744	12.1945	6.0835	23.328	33.792	9.792	10.8445	56.1971	54.5455	35.2	7.8125	4
13	272.281	60.984	39.7535	187.308	169.128	62.5	60.7475	66.3255	118.346	66.3255	29.4	143.748	75	259.92	13.95	17.1
15	550	88.75	121.835	470.68	639.9	70.227	156.775	85	423.36	100.842	88.75	550	158.76	600	36	33.212
17		275.684	265.721			125.316			554.47	215.818	323.438		477.9		118.8	97.686
Figure 2H
Days	Sema3A OE						Sema3A KO
0	0	0	0	0	0	0	0	0	0	0	0	0
4	0.5	0.032	0.032	0.256	0.864	4	0.5	0.032	0.004	0.5	0	0
7	14.2155	4.5125	0.864	4	6.534	16.8175	0.1715	0.256	0.1715	2.048	0.864	1.0985
9	20.181	29.696	6.0835	23.328	76.25	143.748	0.5	0.3645	0.108	97.5	5.324	0.5
11	285.66	84.5325	32	55.296	296.352	156.325	9.8415	1.6875	6.912	230.64	65.8125	0.864
13	618.52	144	88.938	97.47	578.812	522.786	14.85	2.8125	14.4	444.675	432.45	12.1945
15		309.082	138.6					21.15	40			12.1945
Figure 2I - left
	Sema3A KO						Sema3A OE
OT-I	73	385	167	354	357	159	83	113	164	161	99	56
Figure 2I - right
OT-I	1.13699	0.293506	0.982036	0.454802	0.277311	0.352201

## Sheet: Fig 3
Data source - figure 3
Figure 3B
Time	Normal media		Media + Sema3A
	Mean	SD	Mean	SD
0	59.2868	4.66864	42.7978	5.80822
	59.2868	4.66864	42.7978	5.80822
	59.7493	4.9051	41.9763	5.71286
	59.8677	4.95614	41.2407	5.58552
	60.77	4.92108	39.0173	5.37172
	62.6692	4.73352	37.8645	5.34168
1	60.8545	4.92332	38.0722	5.44603
	57.5944	4.63383	40.2782	5.52646
	59.1507	4.43535	40.9763	5.67151
	53.1333	3.80957	41.4595	5.73532
	53.8604	4.12195	43.2578	5.69946
	52.1421	3.92329	44.4514	5.89439
2	57.3687	4.15219	42.8411	5.6935
	60.5095	4.56273	44.4491	5.75267
	59.0104	4.39496	43.5331	5.77369
	58.7883	4.54729	43.3082	5.68562
	57.3974	4.32717	40.1038	5.85699
	57.5021	4.1411	43.7269	6.56348
3	58.106	4.15232	44.8549	6.83032
	58.3194	4.15628	44.5771	6.7932
	58.4462	4.10311	43.5992	6.85815
	57.9935	4.21223	45.605	7.25515
	56.806	4.12391	42.7467	7.0105
	58.5372	4.42682	46.6333	7.23141
4	56.2667	4.12324	44.1288	7.03159
	56.2302	4.13552	42.2321	6.87016
	59.1863	4.29704	43.3275	7.08031
	58.533	4.35716	42.3461	7.06074
	60.2807	4.24596	42.3684	7.16518
	63.2634	5.29193	39.0309	6.60639
5	63.4038	5.35199	42.3997	6.87734
	64.4739	5.40589	42.6487	7.02529
	64.5615	5.34775	40.9137	6.84903
	60.2049	5.31007	39.2873	6.67977
	58.866	5.05321	36.0784	6.28164
	56.4675	4.29248	35.8555	6.28623
6	57.5884	4.33589	33.4787	5.92061
	59.534	4.56552	35.1247	5.91094
	62.7217	4.91494	34.88	5.88459
	68.4749	5.69554	36.1159	6.20431
	63.8647	5.5142	36.5928	6.34809
	61.8298	4.99874	36.7972	6.54278
7	61.9286	5.41356	36.3266	6.3132
	64.1717	5.18264	37.5164	6.47338
	63.5549	4.82044	35.17	6.28835
	65.6683	4.77346	43.2167	6.99009
	64.6598	4.69737	38.2756	6.63824
	65.0053	5.23068	35.0448	6.30941
8	63.2222	6.03582	35.2275	6.70998
	60.2974	5.16849	33.7686	6.50033
	64.5692	5.2874	37.0788	6.77085
	66.6182	5.5821	35.98	6.75186
	65.7926	6.32094	39.25	7.01685
	67.1745	5.91648	36.5387	6.68817
9	60.9388	4.77534	32.538	6.19747
	61.166	4.65721	29.5981	5.59199
	61.3345	4.61818	29.245	5.49737
	58.1264	4.59613	29.5362	5.45524
	59.0072	4.48956	29.9041	5.06799
	59.3054	4.59623	27.4913	4.70358
10	56.37	4.43705	27.4955	4.66717
Figure 3C
	Condition	Circ_rounded	Freq	Total	Circ_perc
1	50 ug/ml IgG1, aNRP1	0.5	10	87	0.114943
2	50 ug/ml IgG1, aNRP1	0.6	21	87	0.241379
3	50 ug/ml IgG1, aNRP1	0.7	22	87	0.252874
4	50 ug/ml IgG1, aNRP1	0.8	15	87	0.172414
5	50 ug/ml IgG1, aNRP1	0.9	15	87	0.172414
6	50 ug/ml IgG1, aNRP1	1	4	87	0.045977
7	50 ug/ml Sema3a, aNRP1	0.3	1	87	0.0114942
8	50 ug/ml Sema3a, aNRP1	0.4	3	87	0.0344828
9	50 ug/ml Sema3a, aNRP1	0.5	5	87	0.0574713
10	50 ug/ml Sema3a, aNRP1	0.6	13	87	0.149425
11	50 ug/ml Sema3a, aNRP1	0.7	17	87	0.195402
12	50 ug/ml Sema3a, aNRP1	0.8	19	87	0.218391
13	50 ug/ml Sema3a, aNRP1	0.9	27	87	0.310345
14	50 ug/ml Sema3a, aNRP1	1	2	87	0.0229885
Figure 3E - left
Isotype + Control IgG	aNRP1 + Control IgG	Isotype + Sema3A	aNRP1 + Sema3A
93.4085	194.084	46.6341	93.4085
0.770322	128.274	20.9969	0.770322
6.32783	46.3125	29.2047	6.32783
2.09469	59.5397	79.3606	2.09469
45.0703	50.8889	13.1647	45.0703
71.5052	53.4041	88.1226	71.5052
109.643	25.3646	88.6968	109.643
171.743	137.085	19.9342	171.743
113.664	48.8222	3.00274	113.664
0.0834386	148.007	32.2118	0.0834386
36.4518	1.33132	10.32	36.4518
37.8656	1.67158	0.645	37.8656
6.44341	128.119	32.3919	6.44341
26.958	0.124016	121.781	26.958
27.8429	13.4234	22.1813	27.8429
80.0145	121.081	18.9036	80.0145
1.32162	49.794	26.7703	1.32162
0.208082	20.4679	8.8444	0.208082
89.7732	42.2796	28.7616	89.7732
136.105	132.789	17.6578	136.105
41.0498	86.4336	30.1032	41.0498
0.509012	71.4998	26.5568	0.509012
121.932	191.436	14.9297	121.932
98.8638	150.859	0.284903	98.8638
1.79373	95.2148	99.5132	1.79373
155.758	5.60769	43.2376	155.758
0.296971	0.847795	27.7717	0.296971
4.50563	49.9488	12.7976	4.50563
143.19	53.3895	15.7307	143.19
175.81	52.6288	13.2896	175.81
37.907	54.6073	15.48	37.907
70.9795	50.5157	1.44666	70.9795
0.517557	6.73712	96.4322	0.517557
1.49176	214.247	20.7912	1.49176
66.682	149.924	60.3837	66.682
1.85248	17.415	5.103	1.85248
74.2561	79.0803	5.24178	74.2561
51.921	106.823	11.9184	51.921
0.29481	102.899	48.0319	0.29481
1.72901	100.563	37.9641	1.72901
55.7442	117.112	58.2696	55.7442
1.39023	55.448	0.822837	1.39023
102.835	22.8468	10.9568	102.835
0.394351	126.064	1.30963	0.394351
57.0932	78.3475	55.0023	57.0932
163.93	194.173	79.0618	163.93
67.6625	16.7166	109.133	67.6625
95.047	148.176	0.822581	95.047
1.4205	28.3831	78.8501	1.4205
97.8795	6.26373	6.5948	97.8795
0.645	53.1187	69.9061	0.645
236.33	124.505	95.2948	236.33
65.1211	159.22	1.59675	65.1211
0.269898	3.51964	3.07101	0.269898
100.44	139.429	1.935	100.44
45.7877	22.5228	10.965	45.7877
113.684	25.5073	1.29	113.684
138.155	61.6948	46.2192	138.155
1.41307	61.275	15.5392	1.41307
16.6873	36.182	116.137	16.6873
40.4248	44.6934	124.157	40.4248
0.471071	24.6914	70.3976	0.471071
100.327	36.967	4.93999	100.327
82.5646	46.4752	18.9458	82.5646
1.84657	194.36	101.54	1.84657
3.98441	94.7118	25.5809	3.98441
63.21	68.3639	11.5795	63.21
103.786	46.5295	90.0203	103.786
95.9403	38.4032	7.94853	95.9403
107.399	8.40977	99.0861	107.399
38.9777	0.912168	1.70542	38.9777
75.2554	157.64	5.34096	75.2554
155.118	1.44226	10.7104	155.118
166.739	38.0769	68.0465	166.739
28.0864	21.2752	43.0367	28.0864
0.38541	154.085	114.753	0.38541
88.821	87.1132	169.412	88.821
36.765	76.3283	42.4499	36.765
88.2304	0.645	3.33796	88.2304
65.8025	21.4796	66.9684	65.8025
1.76355	15.2226	52.5427	1.76355
175.714	28.5699	62.5884	175.714
63.5127	1.29	200.116	63.5127
126.35	32.8507	1.71728	126.35
67.1297	60.4823	10.8378	67.1297
96.105	89.6016	70.4462	96.105
74.1111	75.9705	91.4667	74.1111
118.43	14.7365	1.31338	118.43
46.6678	79.9019	6.03697	46.6678
74.6904	144.55	1.2365	74.6904
53.4369	98.666	11.0017	53.4369
40.8977	46.4579	16.6277	40.8977
24.0005	5.84072	38.1123	71.5685
20.113	198.368	48.3897	73.6219
40.5504	13.9535	40.7962	0.122589
61.3699	73.0646	30.0458	77.5463
25.0654	64.8666	48.5955	85.1529
70.2127	64.4032	4.23511	6.87544
48.0661	68.5068	47.7381	69.3447
54.3265	113.549	119.238	0.233137
86.6276	1.44226	44.7514	31.6122
26.6641	50.1153	86.0627	15.5588
142.182	138.981	24.267	141.642
5.54422	73.8462	29.1565	75.5068
24.353	14.7365	2.23501	20.8046
52.2057	102.228	0.791056	8.66232
17.2667	46.017	59.108	89.8698
22.4456	92.5075	6.58303	1.02673
67.8988	124.872	36.8875	0.577754
74.744	20.3661	3.30405	26.3769
83.8266	86.4901	8.95522	71.4979
86.1995	34.2093	4.98114	33.2855
39.1476	10.3401	52.8663	61.3712
123.881	7.095	94.501	38.2677
2.34067	33.54	46.2411	36.84
36.3389	116.502	51.3618	4.66259
14.7085	31.6247	88.4752	88.4847
38.1759	79.9228	92.2185	78.8913
21.4499	39.99	20.871	17.3576
114.659	39.2179	0.74178	24.4123
42.0485	117.701	14.6286	12.892
9.91658	108.515	1.68412	7.53573
41.1598	58.5637	28.9483	53.1601
0.48668	64.248	54.3044	67.1892
0.271429	21.9679	20.64	105.822
51.4559	0.645	49.9744	19.534
200.023	72.6363	81.1651	46.0939
81.5378	127.229	11.1334	85.1435
119.152	43.2919	2.51618	125.195
67.7253	87.5729	93.9445	25.6295
90.1162	136.577	5.805	66.4154
62.2291	52.5476	1.87935	67.3279
16.9799	131.505	27.443	0.850035
20.1908	97.5007	11.3343	81.1366
131.802	44.0024	16.9784	83.0643
72.6509	11.3169	54.0618	0.405178
10.2741	212.663	0.976729	119.072
13.1807	153.021	4.17752	27.8024
102.435	47.1723	22.5701	158.931
1.68552	37.1423	8.49002	21.6445
100.104	43.5769	59.8612	238.89
21.6021	33.2974	5.16	39.4088
67.5987	26.2636	10.8514	41.0564
51.9006	120.309	6.23771	119.603
138.838	76.7303	37.5651	24.03
11.7032	106.881	7.15713	0
30.2992	92.5682	6.78806	99.9241
22.7232	0.608659	24.2404	135.056
23.9793	27.9974	7.70709	84.0843
10.7827	92.3303	16.9564	40.0868
238.384	163.21	45.259	127.976
50.9061	24.5647	78.9736	92.9528
18.1446	1.97662	52.4279	86.5554
56.8194	0.763081	20.4713	0.45907
2.90368	0.818198	12.8828	71.5781
40.1216	29.409	71.2882	1.99158
13.5823	23.5765	20.3492	68.9743
8.10782	119.239	34.4873	77.4414
40.0361	1.17817	22.8902	0.794645
29.0494	63.5416	7.095	67.9105
6.61157	170.457	4.61956	0.250875
70.6189	109.907	0.645	0.645
1.74102	0.658991	7.14866	25.3985
1.29	3.3832	21.2186	0.554583
103.084	0.985073	25.9811	51.0879
136.878	1.29339	1.39885	60.8924
117.935	69.6612	3.225	23.5931
53.9036	130.074	1.14123	2.01951
8.385	127.898	4.27117	56.0446
1.1121	96.3596	12.8635	1.59793
26.6836	71.5666	22.8924	55.2729
29.2739	1.69225	4.67897	72.2477
159.03	105.321	10.885	46.588
1.55408	1.26766	46.1635	77.0751
76.6602	92.8843	6.27338	1.40862
128.757	123.518	10.533	97.7178
76.2841	60.3975	3.87	101.17
11.2749	15.2639	3.225	102.955
133.655	129.087	10.4981	71.3992
124.24	75.9111	70.8785	75.6375
127.836	20.5455	2.0549	139.761
0.373567	52.3251	63.1329	35.484
53.616	65.2106	11.3776	17.8577
10.256	39.0745	30.2989	85.8458
41.8666	133.034	51.2535	48.0109
9.675	0.673541	112.977	77.4223
126.748	117.191	12.5601	43.837
35.3147	17.9785	25.155	0.348885
95.1579	0.70118	100.434	29.6763
4.9733	37.3731	55.0049	54.5545
0.286667	58.05	99.6753	55.7996
125.957	10.1516	30.4967	73.6201
11.671	112.404	8.34179	117.925
18.7725	79.4355	5.88739	53.9034
29.4506	208.682	11.99	243.292
37.1389	53.407	0.201817	28.6532
0.436313	0.695094	25.8776	104.379
92.6224	0.776676	118.413	76.6178
122.273	53.834	82.7154	8.385
35.0714	105.641	42.8227	1.10814
154.345	57.1315	2.16065	26.6865
211.081	14.8664	20.0877	72.1623
1.48445	88.4434	12.0316	29.2979
107.456	79.4319	5.87184	78.6579
100.18	142.45	9.51912	105.178
243.301	48.9612	39.5392	53.6179
52.4605	49.3429	49.081	128.756
119.592	22.0355	9.10588	11.2678
1.93854	91.8326	14.147	133.655
98.091	105.325	14.6766	124.238
0.520819	94.0061	80.127	159.058
160.866	6.26058	94.9177	1.52192
41.4621	145.064	15.48	1.92371
13.089	47.8801	76.9176	95.1469
108.495	130.826	121.26	4.98672
28.66	26.445	58.8162	10.4608
6.71349	70.7031	99.689	41.864
163.163	26.9684	7.16132	12.9
43.0957	57.0745	52.0471	127.818
57.9535	27.1267	11.61	0.397775
98.4023	56.9159	85.8717	29.4314
0.251412	40.139	98.1553	37.1361
72.1722	15.2907	42.4728	144.01
42.9035	34.0634	14.9451	0.284007
54.5435	13.0138	2.58608	126.047
1.92765	94.2647	173.66	11.6092
104.374	20.8329	64.5612	35.3089
144.013	134.827	33.3917	1.50097
147.124	69.6421	26.8757	35.1105
90.5507	75.6852	4.60419	0.435635
64.8949	0.627058	113.11	211.071
121.447	2.13484	63.0033	122.272
1.935	132.261	5.15076	147.117
126.04	118.073	40.4281	18.8115
39.1075	1.82893	83.1965	92.6186
135.904	0.651161	15.4261	52.4606
78.6501	109.344	71.3483	119.585
70.5306	123.542	10.6514	71.4142
96.3725	154.512	64.3803	154.334
70.3848	73.2585	37.0308	100.127
58.4537	1.16728	35.2352	13.0955
13.545	68.0795	31.9452	160.868
68.2154	41.6123	52.6844	126.858
68.214	0.759001	21.0514	1.91209
105.222	105.806	95.558	0.504144
17.551	1.96362	95.9487	98.0914
0.405919	29.8774	3.25803	43.1006
44.9207	98.3788	38.5018	57.9569
25.5185	15.064	18.1009	104.296
74.034	100.594	40.635	74.3621
29.4897	0.751998	41.4851	41.4632
96.2749	80.7704	183.29	0.249104
1.4332	38.48	32.2613	63.5369
8.32202	5.93222	41.3066	103.526
113.436	97.8594	93.3077	163.174
0.20283	67.5966	24.6156	121.444
190.714	116.013	114.763	136.905
29.6508	108.41	31.9168	86.7389
91.9343	0.955279	28.1011	102.275
1.05555	72.3898	72.2313	62.3749
0.527532	0.50431	42.3917	58.4274
110.317	2.76077	88.7099	136.846
0.793907	0.542038	5.82278	13.545
19.1799	27.0355	112.181	70.3848
39.4466	106.445	67.4028	37.6564
16.1894	36.7692	12.3161	68.2287
63.8931	19.262	2.16148	14.6739
26.2153	1.32349	46.8774	74.0693
70.0985	131.864	16.8582	45.2235
112.972	57.9542	70.0481	25.5245
0.645	22.0921	5.08561	29.6264
14.835	129.531	5.805	90.5419
152.452	36.7488	1.44226	45.9151
83.9532	34.1247	0.645	0.156
102.592	38.9248	13.6825	96.2749
0.322025	27.9296	10.4998	1.4332
2.21414	37.5325	33.7687	8.32202
99.2598	88.8807	14.3213	113.436
64.6171	111.436	7.76683	0.20283
0.280494	48.3856	47.0496	190.714
42.365	102.515	25.7516	29.6508
28.5218	43.8302	44.0162	91.9343
0.142636	117.557	77.3812	1.05555
192.449	13.2476	32.25	0.527532
137.399	21.2604	12.8515	110.317
51.859	136.237	74.0515	0.793907
39.9927	68.7033	84.0829	19.1799
135.327	169.747	11.1344	39.4466
0.170578	51.729	60.2928	16.1894
18.8416	68.3985	24.0819	63.8931
128.718	21.93	65.5556	26.2153
93.7228	175.049	27.7874	70.0985
16.1147	73.967	24.822	112.972
59.9432	66.8488	59.2172	0.645
156.477	63.4568	12.9804	14.835
60.8624	46.2897	56.2002	152.452
119.368	17.5487	2.03967	83.9532
100.841	0.662143	21.93	102.592
23.8075	89.9234	72.4832	0.322025
66.4657	20.7569	25.6058	2.21414
22.8606	72.535	17.1381	99.2598
16.77	65.6197	0	64.6171
6.72821	15.496	1.5627	0.280494
35.8571	114.508	30.067	42.365
42.9626	48.487	45.6859	28.5218
67.9983	51.0253	3.47343	0.142636
161.122	0.515731	1.44226	192.449
25.127	150.792	18.937	137.399
0.333686	26.445	46.601	51.859
47.7948	43.6108	9.30232	39.9927
34.7848	28.6329	65.4635	135.327
30.261	9.3154	106.786	0.170578
67.9185	59.1018	10.984	18.8416
171.676	0.645	94.5162	128.718
0.2601		17.3672	93.7228
0.187949		7.12426	16.1147
2.32505		57.9783	59.9432
54.9592		6.97674	156.477
0.645		14.2047	60.8624
8.61498		1.82434	119.368
0.645		7.84941	100.841
1.72304		65.8184	23.8075
173.601		33.2972	66.4657
86.5923		34.9076	22.8606
10.0621		20.7847	16.77
0.284508		6.48217	6.72821
0		70.5177	35.8571
16.5467		6.45	42.9626
154.677		7.76683	67.9983
0.645		25.1881	161.122
133.021		4.65116	25.127
96.3581		21.634	0.333686
14.3872		35.4222	47.7948
34.1381		97.6744	34.7848
0.645		13.5603	30.261
4.59462		0.645	67.9185
0.645		41.2649	171.676
72.9439		7.21132	0.2601
190.041		66.9061	0.187949
0		5.51088	2.32505
21.429		38.8341	54.9592
62.6792		39.1808	0.645
112.662		0.645	8.61498
76.5722		6.48217	0.645
39.607		11.6814	1.72304
67.3673		1.44226	173.601
38.6605		18.106	86.5923
100.265		4.07934	10.0621
28.4984		4.69567	0.284508
163.579		52.408	0
139.528		7.42886	16.5467
5.11236		9.12168	154.677
26.0901		6.64068	0.645
45.069		0	133.021
133.603		10.4203	96.3581
74.18		71.6676	14.3872
14.0521		2.32558	34.1381
17.1561		15.5337	0.645
43.7887		13.5603	4.59462
16.5478		17.0407	0.645
45.3974		0.645	72.9439
79.3622		1.44226	190.041
18.4393		49.5644	0
1.54671		9.69648	21.429
2.95282		13.7129	62.6792
95.1762		101.057	112.662
91.9072		2.03967	76.5722
49.1457		47.7692	39.607
8.84891		2.03967	67.3673
99.33		0.771881	38.6605
97.8063		21.634	100.265
96.4551		52.3087	28.4984
2.15274		1.82434	163.579
42.6006		38.3653	139.528
75.014		41.3253	5.11236
25.2583		8.26003	26.0901
32.5292		2.7365	45.069
65.8158		39.0478	133.603
49.8034		44.0871	74.18
28.9174		11.4294	14.0521
		17.9908	17.1561
		13.9236	43.7887
		2.03967	16.5478
		9.8455	45.3974
		76.8877	79.3622
		6.57773	18.4393
		32.25	1.54671
		2.03967	2.95282
		59.9607	95.1762
		7.76683	91.9072
		15.5337	49.1457
		13.9535	8.84891
		9.22047	99.33
		42.4183	97.8063
		20.8406	96.4551
		81.597	2.15274
		45.3156	42.6006
		15.2907	75.014
		23.0233	25.2583
		9.69648	32.5292
		38.1914	65.8158
		14.4226	49.8034
		17.6051	28.9174
		35.1037
		44.5564
		29.4165
		16.9305
		2.6594
		11.6814
		16.6362
		14.1607
		13.7885
		0.645
		24.0992
		80.1073
		13.7129
		82.623
		0.912168
		5.51088
		16.4822
		19.691
		28.9001
		7.52193
		31.8606
		39.9796
		54.7605
		71.7372
		50.0655
		3.76096
		14.7083
		3.28887
		27.8547
		1.44226
		27.6975
		12.7704
		2.03967
		25.7758
		16.125
		8.48365
		23.3005
		3.47343
		38.4952
		6.08492
		5.20016
		2.6594
		10.4998
		18.1634
		4.07934
		5.20016
		44.1625
		1.44226
		34.057
		15.3315
		6.85644
		6.45
		6.94686
		32.6075
		6.45
		12.4068
		12.9
		21.1281
		5.5485
		16.1765
		0.645
		23.8737
		43.9595
		28.802
		2.88453
		26.5392
		26.1921
		42.8816
		27.3802
		1.29
		16.125
		30.067
		37.8797
		23.4518
		13.468
		19.35
		16.0215
		15.6005
		30.8658
		30.5882
		49.8281
		32.8887
		42.964
		27.3726
		1.935
		0.645
		34.9135
		9.30232
		17.415
		2.7365
		3.225
		66.582
		1.44226
		14.19
		28.6426
		5.03761
		6.35251
		4.69567
		37.8577
		23.1572
		3.225
		5.76905
		13.297
		1.44226
		4.91217
		23.0221
		8.98381
		24.9224
		4.07934
		10.1983
		4.07934
		7.54953
		9.675
		4.13002
		2.32558
		1.935
		4.69567
		18.7494
		3.225
		10.32
		7.74
		14.2047
		6.11901
		8.40977
		27.7425
		4.13002
		6.48217
		20.7706
		3.28887
		2.801
		2.7365
		4.91217
		3.225
		6.734
		6.734
		3.225
		8.15868
		4.13002
		9.8666
		5.5485
		67.602
		31.0271
		46.9035
		7.35413
		71.1725
		18.838
		59.0765
		0.912168
		1.82434
		12.9643
		17.1381
		51.0895
		6.11901
		15.7068
		5.20016
		10.0752
		1.29
		3.36225
		18.47
		59.3715
		8.385
		0.912168
		24.314
		22.7219
		6.85644
		21.4796
		0.912168
		17.7463
		36.6597
		27.0746
		9.58861
		1.44226
		4.56084
		8.15868
		72.9877
		3.47343
		13.8036
		65.1578
		4.07934
		0.645
		1.44226
		101.955
		76.2574
		0
		13.9236
		22.0435
		1.44226
		15.4934
		17.4269
		21.059
		1.82434
		0.900925
		6.97674
		4.13002
		0.912168
		9.30232
		2.88453
		1.935
		1.09268
		3.92338
		6.94686
		24.6438
		2.6594
		43.9358
		34.4034
		1.44226
		24.14
		90.576
		33.8487
		1.29
		15.0577
		78.2086
		26.0764
		5.1471
		58.05
		1.33661
		66.4283
		123.194
		100.625
		69.083
		152.881
		1.63741
		87.2696
		66.0677
		22.5104
		1.24807
		0.290849
		84.285
		1.33351
		16.1037
		47.1079
		1.34017
		1.40508
		108.937
		39.0022
		65.9495
		10.8731
		35.5583
		1.1934
		48.1428
		1.14861
		42.1883
		61.6851
		2.35523
		35.6166
		1.06962
		99.1251
		29.7164
		1.30246
		79.9201
		125.096
		43.918
		75.008
		76.9945
		131.557
		46.4482
		18.3121
		58.2841
		14.3405
		3.26857
		1.83447
		1.29
		18.705
		23.5583
		4.86273
		21.7769
		21.9891
		1.29
		26.9601
		3.225
		17.8067
		37.8338
		43.7149
		66.3513
		123.6
		66.846
		16.5477
		35.2287
		2.79147
		5.068
		65.6037
		53.2838
		22.9606
		54.9012
		3.72526
		97.3716
		27.5395
		91.077
		29.7301
		30.5508
		100.743
		2.32675
		52.6122
		3.04997
		44.9114
		30.9889
		20.322
		86.0345
		13.3264
		44.434
		108.258
		120.714
		75.1004
		31.7361
		47.6375
		13.9014
		9.48333
		11.3808
		91.8525
		67.9045
		18.729
		124.353
		119.59
		9.63476
		99.2236
		19.8269
		1.13667
		3.15652
		9.316
		4.76229
		17.872
		52.2917
		14.4697
		35.4847
		16.5504
		97.4397
		0
		22.6545
		1.02553
		9.675
		62.0064
		47.455
		0
		0.983863
		11.4263
		2.95431
		17.1934
		2.9058
		18.8101
		76.1848
		83.0779
Figure 3E - right
Isotype + Control IgG	aNRP1 + Control IgG	Isotype + sema3A	aNRP1 + Sema3A
6.2343	12.9666	3.10883	6.2343
0.0514131	8.56987	1.49973	0.0514131
0.422334	3.0941	1.94692	0.422334
0.139804	3.9778	5.29053	0.139804
3.0081	3.39984	0.877619	3.0081
15.9081	3.56789	5.87464	15.9081
13.721	1.69459	5.91292	13.721
11.4625	9.15855	2.4917	11.4625
7.5862	3.26178	0.200176	7.5862
0.0111378	9.88824	3.3906	0.0111378
2.43288	0.0889446	0.982824	2.43288
2.52724	0.111677	0.0716643	2.52724
0.430048	8.55951	2.15939	0.430048
1.79924	0.00828542	8.11846	1.79924
1.8583	0.896805	1.4787	1.8583
5.34035	8.08935	1.2602	5.34035
0.0882081	3.56432	1.78462	0.0882081
0.0138879	1.36745	0.769053	0.0138879
5.99167	2.82466	1.91738	5.99167
9.08393	8.8715	1.17715	9.08393
2.73976	5.77456	2.00681	2.73976
0.0339726	9.55368	1.77039	0.0339726
8.13801	12.7897	0.995283	8.13801
6.5984	10.0788	0.0189929	6.5984
0.119718	6.36123	6.63399	0.119718
10.3956	0.387564	2.88241	10.3956
0.0198205	0.0566405	1.85138	0.0198205
0.300716	3.33704	0.853148	0.300716
9.55683	3.56691	1.04868	9.55683
11.7339	3.51609	0.885944	11.7339
6.325	5.21181	1.03197	6.325
4.73733	3.37491	0.0964407	4.73733
0.0345429	0.450101	6.4286	0.0345429
0.0995637	15.3361	1.38603	0.0995637
7.02712	10.0163	4.02545	7.02712
0.123639	3.17313	10.2057	0.123639
4.95602	5.28329	2.09664	4.95602
3.46532	7.92974	0.794532	3.46532
0.0196763	6.87458	3.20202	0.0196763
0.115398	6.71855	2.53086	0.115398
3.7205	7.82416	3.88451	3.7205
0.092787	3.70444	0.0548539	0.092787
6.86348	1.52638	3.65214	6.86348
0.0263199	8.42223	0.0873056	0.0263199
3.81053	5.23433	3.6667	3.81053
10.9411	12.9726	5.27061	10.9411
4.51595	1.11682	7.27531	4.51595
6.34366	9.8995	0.0548369	6.34366
0.0948076	1.89625	5.2565	0.0948076
6.5327	0.418475	0.439639	6.5327
0.0430488	3.54882	4.66025	0.0430488
15.7732	8.31809	6.35278	15.7732
4.34633	10.6374	0.106447	4.34633
0.0180136	0.33592	0.204727	0.0180136
6.70359	9.31514	0.128996	6.70359
3.05598	1.67192	7.30976	3.05598
7.58755	1.70412	0.0859971	7.58755
9.22077	4.12178	3.85147	9.22077
0.0943115	4.38614	1.03591	0.0943115
1.11375	2.41729	9.29063	1.11375
2.69805	2.98593	8.27689	2.69805
0.0314404	1.64961	4.69302	0.0314404
6.69607	2.46974	0.329322	6.69607
5.51055	3.10497	1.26301	5.51055
0.123245	12.985	7.00254	0.123245
0.265929	6.32762	4.26335	0.265929
9.04025	4.56734	0.771944	9.04025
6.92693	3.1086	6.00115	6.92693
10.1104	2.56569	0.529884	10.1104
7.16807	0.56185	11.6568	7.16807
2.69117	0.0677124	0.113691	2.69117
5.02272	10.5318	0.356052	5.02272
10.3529	0.0963565	0.714	10.3529
11.1286	2.54388	5.04032	11.1286
1.87455	1.42138	5.06298	1.87455
0.0257232	10.2943	7.64995	0.0257232
7.41015	10.9124	11.2938	7.41015
9.20168	5.46368	2.8299	9.20168
5.8887	0.0430919	0.222523	5.8887
4.39181	1.43503	4.46441	4.39181
0.117704	1.01701	3.50273	0.117704
11.7276	1.90873	4.17242	11.7276
4.23898	0.0861839	13.3406	4.23898
8.43289	6.58419	0.114481	8.43289
4.48039	4.04077	0.722493	4.48039
6.41427	5.98621	4.69625	6.41427
4.94634	5.07553	6.09758	4.94634
7.90426	0.984535	0.0875558	7.90426
3.11472	11.439	0.402451	3.11472
4.98501	9.6573	0.0824307	4.98501
3.5665	6.5918	0.733421	3.5665
2.72961	3.10382	1.10848	2.72961
1.6019	0.390214	2.54073	14.3304
5.03411	13.2528	3.22588	4.91386
2.70652	0.932221	2.71966	0.00818213
4.09611	4.88139	2.00299	5.17579
2.18215	4.33369	3.23959	5.68349
4.68631	4.30272	0.282331	0.458898
3.20815	4.57688	9.5473	4.62838
4.18384	7.58614	7.94896	0.0155606
5.78192	0.0963565	14.9166	2.10994
1.77968	3.34816	5.73733	1.03846
9.4899	9.94841	1.61775	9.45383
0.370047	4.9336	1.9437	10.7993
1.62543	1.136	0.148996	4.62865
11.6148	7.8805	0.0527353	0.578162
1.15246	5.42534	3.9404	5.99832
1.54978	6.18035	0.438854	0.0685285
5.03542	8.3426	2.45908	0.0385619
5.98651	2.72128	0.220263	1.76051
5.7879	5.77834	0.596995	4.7721
5.75334	2.63711	0.332065	2.22162
2.61289	0.690816	3.5243	4.09619
8.26838	0.790019	6.29985	2.83796
0.156227	2.24078	5.43995	3.07359
3.03178	7.78343	3.42401	0.311202
0.981712	3.52137	5.89815	5.90587
6.94918	5.33957	7.37723	5.26556
4.77222	4.00755	1.39135	1.15853
7.65288	2.62012	0.0494503	1.62939
4.20976	7.86354	4.17945	0.86047
1.80512	7.24983	0.112271	0.538895
2.74719	3.9126	1.92982	10.6444
0.0324832	4.29235	3.62018	11.2113
0.0181164	1.46766	4.12786	9.21263
3.4344	0.0430919	4.99728	1.70059
13.3505	4.85277	5.59741	4.39502
5.4422	8.50004	0.743714	5.68286
7.95273	2.8923	5.04245	8.35606
4.5203	5.85067	11.0744	1.76961
6.01476	9.43925	0.969439	10.2297
10.3836	3.51066	0.342385	4.49377
1.99997	8.78573	2.19984	0.0567352
1.34763	6.51395	1.51427	5.41543
8.79706	2.93976	1.62023	5.54409
4.84905	1.89019	3.61134	0.0270434
0.68574	14.2079	0.130492	7.94739
0.879741	10.2232	0.279059	2.31957
6.83698	3.15154	1.50769	10.6078
0.112499	2.48145	0.895477	1.44465
6.68138	2.91134	3.99874	15.9446
1.44182	2.22457	0.344689	2.63032
4.51184	1.75465	1.14454	2.74029
4.94869	8.03774	0.416681	13.3047
9.2667	5.12629	2.78818	1.60387
0.781127	7.14062	0.478098	0
2.0223	8.83486	0.755741	6.66939
1.51665	0.040664	1.94312	9.01424
1.60049	1.87048	0.514836	8.86132
0.719684	9.73976	1.13269	2.67557
15.9108	10.9039	3.02331	8.54172
4.63323	1.64115	5.27546	9.79593
1.21105	0.132056	3.5022	5.7771
3.79238	0.0509808	1.36749	0.0306404
0.200488	0.0546632	0.860573	4.77745
2.67789	1.96479	4.76207	0.132927
0.906546	4.72539	1.35933	4.60366
0.541153	7.96624	2.30376	5.96399
2.67219	0.0787126	1.76431	0.0530382
1.93889	4.24517	0.473948	4.53265
0.441286	11.3881	0.420801	0.0167445
4.71342	10.0129	0.0445719	0.0461252
0.116203	0.0440267	0.477533	1.69521
0.0861004	0.226029	1.41741	0.0370154
7.11754	0.0658119	1.73554	3.40984
9.13586	0.0864102	0.0934435	4.06424
11.8073	4.65401	0.248574	1.57471
10.7933	8.69017	0.0762346	0.134791
0.559653	8.54477	0.32921	3.74067
0.0742268	6.43771	0.859288	0.319958
1.78099	4.7813	1.52922	3.68916
1.95387	0.113058	0.312557	14.4664
10.6144	7.03641	0.727122	3.10949
0.28289	0.0846913	3.70048	5.14434
5.11665	6.20553	0.433514	0.0940177
10.3126	8.25216	0.703608	7.52553
5.09154	4.03511	0.258517	6.75253
0.75254	1.01977	0.215431	6.87167
8.92074	8.9216	0.701273	4.76551
11.8462	5.07156	4.7347	5.04839
8.53233	1.37263	0.137268	9.32827
0.0249335	5.2437	4.2173	2.36836
5.96429	4.35667	0.760024	1.98651
0.684529	4.60683	2.02397	5.72974
9.31457	8.88786	7.90096	3.20447
0.645753	0.0449988	12.5782	5.53662
8.45977	7.82944	1.00682	2.92588
2.35706	3.60338	6.30135	0.0249495
6.35127	0.0468452	6.70901	1.98073
0.331941	2.49687	3.67435	3.64121
0.0191335	5.54039	6.65834	5.8805
8.40694	0.678222	8.7308	4.91374
0.778979	7.50962	0.557234	11.8063
1.25296	5.30702	0.393279	10.7933
1.96567	13.9419	1.71629	16.2384
2.47882	10.7042	0.404442	1.91244
0.0291215	0.0464387	10.3718	8.03849
6.18204	0.0518891	7.91	5.11382
8.16109	3.59661	5.52541	0.559653
2.34083	7.0578	3.17841	0.073962
10.3017	3.81691	0.144332	1.78118
14.0885	0.993215	1.34186	4.81644
0.0990789	5.90883	0.803713	1.95548
7.17207	5.30678	0.39224	5.62498
7.71513	9.51698	0.63588	7.02006
16.239	3.27106	2.64123	5.9645
3.50145	5.81745	3.27862	10.3125
7.98213	1.76661	0.608275	0.752064
0.129387	9.20289	1.28867	8.92073
6.54704	7.27931	1.9608	11.846
0.0347619	8.56428	5.35251	10.6162
10.737	0.545562	6.34053	0.277037
2.76737	9.69161	3.87776	0.128397
0.873621	3.19883	5.13812	6.35053
7.24142	8.74035	12.1503	0.332836
1.9129	2.94462	4.20958	0.698199
0.448089	4.72361	6.65925	9.31398
10.8902	1.80173	2.87027	1.07626
2.8764	3.8131	3.47676	8.53116
3.86808	2.01368	11.6333	0.0265493
8.56671	3.80251	5.73625	1.96439
0.0167804	2.68166	6.5568	2.47863
4.8171	1.02156	2.83719	9.61188
4.52144	5.68919	2.72275	0.0189559
3.64048	0.931514	0.172751	8.41296
0.12866	13.4947	11.6005	0.774851
8.03817	1.39178	4.3127	2.35668
9.61209	9.00739	2.90944	0.100182
9.81974	5.58309	17.953	2.34343
6.04376	5.0563	0.512601	0.0290763
5.64963	0.0418919	7.55579	14.0878
8.10591	0.142622	7.01439	8.16098
0.161438	8.83594	0.344072	9.81923
12.0179	7.88812	8.10183	1.25556
2.61021	0.122186	5.55755	6.18179
9.07082	0.0435021	1.03047	3.50146
5.62442	7.30495	4.76608	7.98165
4.70753	8.25344	1.42304	7.52607
6.43234	10.3224	4.30062	10.301
4.8598	4.89418	4.94734	7.71108
3.90146	0.0779828	2.35372	0.874054
1.13007	4.54819	3.20093	10.7371
4.71	2.77999	3.51933	8.46709
4.55291	0.0507065	2.4816	0.127621
7.02297	7.06861	6.3833	0.0336488
1.35165	0.131183	6.4094	6.54706
0.0270929	4.6062	0.217637	2.87673
3.1016	6.57239	2.66062	3.86831
1.70322	1.00638	4.53429	6.96119
4.94137	9.60051	11.6333	4.96327
1.96827	0.0502387	6.39511	2.76744
6.42582	5.39603	12.2438	0.0166264
0.095658	5.14146	3.80306	7.0679
0.55545	0.396314	9.19764	7.14806
7.57122	6.53769	6.23298	10.891
0.0213755	4.51593	1.64433	8.10571
12.7291	7.75051	7.66619	9.13763
7.42136	7.49229	3.76244	5.78935
6.13611	0.0638192	1.87716	6.82628
0.0704519	7.63601	4.99145	4.16318
0.0352099	0.0336914	2.83178	3.89971
7.36302	0.184439	6.83751	9.13372
0.052989	0.0362119	1.29655	1.13007
1.28016	1.80616	7.49374	4.8598
2.63285	7.11125	4.50252	2.51336
1.08055	9.21165	0.881482	4.55389
7.10753	2.41282	0.288775	0.979401
6.56148	0.0884181	4.47346	4.94372
9.35739	8.80942	2.25226	3.01842
7.54026	3.87174	4.67923	1.70362
0.0430502	1.47591	0.8493	1.9774
1.18819	16.2255	2.32977	6.04317
10.1754	5.66555	0.0964725	3.17026
8.00489	2.27977	0.647157	0.0104122
6.84746	2.60045	13.7283	6.42582
0.0214934	3.99834	5.26748	0.095658
0.147782	6.26858	2.25877	0.55545
6.62505	5.93785	5.74769	7.57122
4.31284	7.4447	0.51952	0.0213755
0.0187215	6.46499	3.49681	12.7291
2.82763	6.84874	1.72251	7.42136
1.90367	2.92816	6.79437	6.13611
0.00952017	7.85361	6.47	0.0704519
12.8449	0.88503	2.15719	0.0352099
9.17065	1.42034	0.859634	7.36302
3.4613	9.41544	6.1916	0.052989
2.66929	4.58986	6.48954	1.28016
9.03231	12.1503	22.3433	2.63285
0.0113852	3.45586	4.32104	1.08055
1.25757	4.5695	9.66498	7.10753
8.59125	3.38095	4.38499	6.56148
6.25548	11.6945	9.29346	9.35739
1.07557	4.94151	1.66034	7.54026
5.45575	4.46597	7.92203	0.0430502
10.444	4.23935	0.898192	1.18819
8.70478	3.09247	3.75921	10.1754
7.96717	1.17237	1.36433	8.00489
6.7306	0.0442358	22.0033	6.84746
1.58902	6.00751	6.32397	0.0214934
4.43622	1.3867	6.42285	0.147782
1.52582	5.38427	1.14636	6.62505
1.45996	4.38385	0	4.31284
0.449071	1.41169	0.241219	0.0187215
2.39326	7.64993	2.01117	2.82763
2.86752	3.23927	7.63978	1.90367
4.53852	4.44632	0.69701	0.00952017
10.754	0.0344544	0.0964725	12.8449
1.93517	10.0739	5.42866	9.17065
0.0222724	2.12005	3.11712	3.4613
3.19015	3.01397	9.33343	2.66929
2.32178	1.91288	4.37883	9.03231
2.01982	0.622334	7.14288	0.0113852
9.06669	3.94841	11.0207	1.25757
24.5546	0.0445764	6.32215	8.59125
0.0236739		1.16168	6.25548
0.012545		4.76539	1.07557
0.160541		3.87815	5.45575
3.66835		0.466672	10.444
0.0430517		7.12608	8.70478
0.575022		0.122029	7.96717
0.0430517		3.15027	6.7306
0.115007		4.40257	1.58902
11.5873		2.22724	4.43622
5.77976		4.12051	1.52582
0.671615		6.95142	1.45996
0.01899		4.3359	0.449071
0		4.7169	2.39326
1.74385		3.23579	2.86752
10.3242		15.5856	4.53852
0.0430517		8.4241	10.754
8.87875		0.311115	1.93517
6.65337		2.41181	0.0222724
0.960301		2.36938	3.19015
2.27861		7.00007	2.32178
0.0430517		3.40143	2.01982
0.306676		0.258863	9.06669
0.0430517		2.76019	24.5546
11.2356		1.60787	0.0236739
12.6846		8.95065	0.012545
0		0.460776	0.160541
1.43031		2.5976	3.66835
4.18363		7.1476	0.0430517
7.51979		0.258863	0.575022
5.11094		2.60154	0.0430517
4.95682		3.90684	0.115007
4.49655		0.578835	11.5873
2.76478		2.59522	5.77976
6.69235		1.63719	0.671615
1.90218		1.88455	0.01899
12.5982		7.51189	0
12.1475		7.45371	1.74385
0.341233		1.22029	10.3242
2.27143		1.90368	0.0430517
3.00821		0	8.87875
9.55454		2.61379	6.65337
5.12201		6.25281	0.960301
0.93793		0.666674	2.27861
1.14512		1.03904	0.0430517
3.98557		2.72114	0.306676
1.22723		3.10867	0.0430517
3.03013		0.0431438	11.2356
5.29717		0.0964725	12.6846
2.30768		5.52557	0
0.103238		2.43223	1.43031
0.197091		3.0575	4.18363
6.3527		6.75969	7.51979
6.13451		0.511623	5.11094
4.1004		5.6387	4.95682
0.590636		0.136433	4.49655
7.64995		0.193616	2.76478
6.52826		4.82362	6.69235
6.43807		6.56045	1.90218
0.143688		0.122029	12.5982
2.84345		2.56624	12.1475
5.00694		2.76424	0.341233
1.68591		1.50685	2.27143
2.24609		0.610146	3.00821
4.54448		5.22379	9.55454
3.32422		3.68621	5.12201
1.93014		1.91128	0.93793
		1.71914	1.14512
		2.54004	3.98557
		0.409298	1.22723
		9.87843	3.03013
		5.14299	5.29717
		1.31995	2.30768
		4.31438	0.103238
		0.136433	0.197091
		4.14905	6.3527
		0.916801	6.13451
		2.39779	4.1004
		0.933343	0.590636
		1.54188	7.64995
		3.54668	6.52826
		3.48505	6.43807
		5.45799	0.143688
		3.03114	2.84345
		1.02279	5.00694
		2.20003	1.68591
		1.49676	2.24609
		4.03359	4.54448
		2.41181	3.32422
		2.20799	1.93014
		3.91345
		2.98036
		3.27943
		1.13247
		0.177887
		1.80316
		1.96375
		2.02972
		1.84462
		0.0431438
		3.22397
		6.69794
		1.96554
		6.90827
		0.0610146
		0.789902
		1.5034
		2.07967
		1.93312
		1.07815
		3.9959
		4.01133
		3.66291
		4.79848
		3.34886
		1.07815
		1.47575
		0.347354
		2.23583
		0.152325
		2.41653
		0.949116
		0.136433
		2.46305
		1.79766
		0.851202
		7.79281
		0.331909
		3.3586
		0.530893
		0.40135
		0.296478
		1.17055
		1.34993
		0.409298
		0.347836
		2.95401
		0.0964725
		2.73367
		1.53828
		0.724145
		0.647157
		0.69701
		2.1811
		0.61634
		0.829888
		0.862876
		1.92716
		5.56706
		1.54577
		0.0431438
		1.5969
		2.94043
		2.22295
		0.251667
		1.7752
		2.18997
		2.86833
		1.96227
		2.58863
		1.47081
		2.01117
		2.53376
		1.56868
		1.12609
		1.61789
		1.33959
		1.11805
		2.0646
		2.04604
		8.33245
		2.44435
		2.87384
		1.83095
		0.161789
		0.0431438
		2.33535
		0.746675
		1.29431
		0.228805
		0.269649
		4.45364
		0.0964725
		0.949164
		1.9159
		0.388805
		0.490289
		0.362413
		2.53229
		1.60239
		0.248907
		0.38589
		1.02627
		0.0964725
		0.328574
		1.59304
		0.667693
		1.66705
		0.303184
		0.682164
		0.272865
		0.561095
		0.647157
		0.30695
		2.33336
		0.133895
		0.314092
		1.25414
		0.231128
		0.690301
		0.517726
		0.950144
		0.409298
		0.562527
		1.85569
		0.753423
		0.43359
		1.38934
		0.219991
		0.187358
		0.183044
		0.328574
		0.215719
		0.450435
		0.450435
		0.215719
		16.3719
		0.276255
		0.659973
		0.371137
		4.6778
		10.377
		3.13736
		14.7575
		15.869
		3.7802
		13.172
		0.0610146
		0.122029
		1.30077
		1.14636
		7.88622
		0.409298
		1.05062
		0.347836
		0.673928
		0.0862876
		6.74699
		1.23545
		10.8309
		1.20186
		0.0610146
		3.04942
		1.51986
		6.87937
		4.31028
		0.0610146
		7.12226
		2.45216
		2.46956
		0.641379
		0.0964725
		1.30746
		8.18596
		4.88212
		0.232337
		0.923318
		5.68484
		0.909551
		0.0431438
		0.0964725
		7.30685
		11.7712
		0
		13.9702
		4.42345
		0.0964725
		15.5452
		4.37131
		1.40863
		0.122029
		0.0602625
		4.66672
		0.276255
		0.0610146
		1.03705
		1.92945
		0.129431
		0.0730889
		0.262434
		0.733694
		16.4841
		0.177887
		5.18621
		2.30123
		0.0964725
		1.61471
		6.99069
		4.8517
		0.369804
		6.04322
		5.22418
		1.74185
		0.343816
		12.9254
		0.0892828
		4.43728
		8.22913
		8.06589
		4.61461
		10.2122
		0.109376
		5.82944
		4.41319
		1.50365
		0.0833688
		0.0194281
		5.63007
		0.0890756
		1.07569
		3.14671
		0.0895206
		0.0938566
		7.27675
		2.60527
		4.4053
		0.726304
		2.37522
		0.0797169
		3.21585
		0.0767249
		2.8181
		4.12044
		0.157325
		2.37912
		0.0714484
		6.62136
		1.985
		0.0870017
		5.33851
		8.35618
		6.28636
		7.1577
		5.14308
		16.477
		3.10265
		5.24234
		3.89326
		2.87375
		0.727781
		0.204232
		0.143616
		1.44168
		1.7485
		0.324821
		1.50481
		1.57374
		0.0861695
		1.80088
		0.215424
		1.18945
		2.52723
		4.3801
		4.9246
		8.2562
		4.46518
		1.10535
		5.0426
		0.186465
		0.338532
		4.3822
		3.55925
		1.53372
		3.66729
		0.24884
		6.50423
		1.83959
		6.08376
		1.98591
		2.04074
		6.72943
		0.194278
		3.51439
		0.203732
		2.99999
		2.07
		1.35747
		5.74694
		0.890179
		6.84946
		7.23144
		8.06344
		5.01656
		2.11991
		3.18209
		1.1143
		0.633468
		0.760213
		6.13557
		4.53589
		1.25106
		8.30651
		7.98837
		0.643583
		6.62794
		1.3244
		0.0759275
		0.210849
		0.62229
		0.318112
		1.19382
		9.52632
		0.999876
		8.88867
		1.10553
		6.50878
		0
		1.51328
		0.0685034
		3.87763
		4.1419
		3.1699
		0
		0.0657201
		0.817775
		0.236811
		1.14849
		0.194102
		12.5648
		6.93954
		7.2384
Figure 3G
Flow rate	IgG		Sema3A
0	0	0	0	0
10	0	0	0	0
20	11	12	26	30
40	5	7	37	27
80	7	9	38	68
160	100	96	87.5	100
Figure 3H
No chemo attractant			CXCL10			CXCL10 + Sema3A + Isotype			CXCL10 + Sema3A + aNRP1
680	966	709	5500	4827	5101	1374	1283	1259	5292	4750	4607

## Sheet: Fig 4
Data source - figure 4
Figure 4B - top
Normal media	Sema3A
129.77	87.54
143.67	28.34
125.61	81.42
85.03	9.73
90.04	35.01
154.23	50.58
201.19	115.05
96.98	27.79
108.66	98.65
80.87	22.79
106.15	3.33
93.93	134.78
88.09	25.84
68.36	107.82
60.86	101.43
169	2.22
162	19.45
88.92	94.76
96.71	91.98
273	15.28
218	108.1
119.49	114.49
128.11	30.57
220	124.49
97.26	30.29
Figure 4B - bottom
Normal media	Sema3A
0.611317	0.185263
0.532443	0.103257
0.367754	0.206755
0.444595	0.0615714
0.820566	0.261471
1.02331	1.15676
1.07832	0.747219
0.448137	0.860982
0.466718	1.21
0.773168	0.715758
1.76346	0.374188
0.751786	0.357148
1.0275	0.584483
0.815897	0.349208
0.582	0.335131
0.609665	0.0989394
0.392009	0.294111
0.19793	0.243829
1.12664	0.412794
1.02703	0.546982
0.765133	0.410597
0.701657
1.00526
1.33859
Figure 4E - left
No Sema3A	+ Sema3A
331	25.5
873	294
941	39.5
905	236
1129.5	659
Figure 4E - right
No Sema3A	+ Sema3A
336.5	24
887.5	268
958	44.5
912	216
1086.5	578

## Sheet: Fig 5
Data source - figure 5
Figure 5E
Sema3A - no drug	Sema3A - drug	Jasplak - no drug	Jasplak - drug	Mut 3A - no drug	Mut 3A - drug
2.74725	0	3.05266	2.66633	2.40149	3.13178
2.90643	1.48885	3.09533	1.45641	1.04426	0.89857
3.36529	0.082013	5.52035	1.27123	5.91121	2.40955
9.95671	0.0843397	4.27814	0.693412	7.36906	7.42692
3.01954	3.39768	4.53913	3.82399	5.12795	3.16846
0.701189	0.0800097	2.62567	1.62991	4.19796	3.19452
3.51806	2.45796	4.32723	0.718367	3.06093	2.73594
5.38343	0.287193	4.26367	1.94898	3.75667	4.07857
3.12782	0.238396	3.44535	1.26207	4.47317	1.35049
2.83504	0.101721	3.79213	3.10943	2.89058	1.70113
2.53358	0.0902502	1.72111	0.713936	3.3324	2.07972
4.10888	8.63269	3.43184	1.74285	6.0237	2.07247
4.02641	0	3.22162	4.8226	4.78734	7.51418
3.77764	2.00188	2.99275	2.55131	5.01461	4.54874
6.08999	0.0373134	2.63295	2.74114	4.72797	2.47522
1.90254	0.839963	7.21307	1.93221	4.37268	4.355
2.57318	2.33392	6.16218	3.57552	4.74633	3.53183
3.72448	0.425408	4.1479	3.34445	4.97614	3.71009
4.28259	0.059654	3.76865	1.55622	3.62823	4.65807
1.97454	5.33023	9.24478	1.1379	5.27376	4.73904
3.58853	0	3.17166	1.56154	4.70677	4.56994
4.74236	0.116017	3.08275	0.734017	3.97016	2.12135
3.08606	0.118546	2.42313	1.08645	3.56466	5.59938
8.93659	0.0596817	3.50166	2.99319	4.29678	3.97302
6.1473	0	3.2215	1.17348	3.17055
3.59437	0.0602087	3.42164	3.15029
1.74497	0.0546218	8.51077	0.959731
2.71263	0.0546218
3.16113	2.8942
4.11845	3.01454
1.94295	3.05882
3.85874	2.86765
4.80466	0
Figure 5F
Sema3A 3A_slice25	Sema 3A_slice275
1.04348	0.995556
1.02507	0.860831
1.02119	0.780912
0.990138	0.935348
0.99921	0.924014
0.910786	1.04324
1.0617	0.919456
0.977141	0.921232
1.05035	0.945869
1.13868	0.893365
0.943173	0.943173
1.03368	0.919215
0.906562	0.836664
0.94584	1.01252
0.965062	0.957192
0.980261	0.953488
1.01834	1.00277
1.03333	0.919729
0.968184	0.779528
0.950178	0.826799
0.950632	0.950632
1.03211	0.805083
0.942068	0.801293
1.11836	0.924936
0.93475	0.988077
0.984085	0.991924
0.937822	0.98876
0.955888	1.03454
Figure 5G
image_slice	pct_normalized	image_name
1	1.00282	Mean
2	1.01985	Mean
3	1.00389	Mean
4	1.00293	Mean
5	1.00189	Mean
6	0.999331	Mean
7	1.0032	Mean
8	1.00778	Mean
9	1.00448	Mean
10	1.01573	Mean
11	0.998096	Mean
12	1.00118	Mean
13	0.997903	Mean
14	1.00077	Mean
15	0.996107	Mean
16	0.995417	Mean
17	0.997361	Mean
18	0.987047	Mean
19	0.988993	Mean
20	0.999857	Mean
21	0.997821	Mean
22	0.99443	Mean
23	0.988599	Mean
24	0.976395	Mean
25	0.996366	Mean
26	0.993947	Mean
27	0.989834	Mean
28	0.997196	Mean
29	1.00105	Mean
30	0.988837	Mean
31	0.998989	Mean
32	0.995337	Mean
33	0.995524	Mean
34	0.987041	Mean
35	0.992622	Mean
36	0.991066	Mean
37	1.00479	Mean
38	1.01085	Mean
39	0.987282	Mean
40	1.01611	Mean
41	1.00111	Mean
42	0.986229	Mean
43	0.97994	Mean
44	0.987479	Mean
45	0.989662	Mean
46	0.980578	Mean
47	0.97561	Mean
48	0.99292	Mean
49	0.974206	Mean
50	0.9896	Mean
51	0.989673	Mean
52	0.992445	Mean
53	0.985892	Mean
54	0.997562	Mean
55	0.994008	Mean
56	0.995325	Mean
57	0.998998	Mean
58	1.00167	Mean
59	0.994182	Mean
60	0.993066	Mean
61	1.00036	Mean
62	1.01061	Mean
63	0.995693	Mean
64	0.995642	Mean
65	0.999072	Mean
66	1.0013	Mean
67	0.993475	Mean
68	1.00286	Mean
69	0.994641	Mean
70	1.00665	Mean
71	0.990186	Mean
72	0.996368	Mean
73	0.986863	Mean
74	0.991953	Mean
75	0.987463	Mean
76	0.964808	Mean
77	0.989036	Mean
78	0.955614	Mean
79	0.965463	Mean
80	1.00028	Mean
81	0.990488	Mean
82	0.994651	Mean
83	1.00077	Mean
84	1.00282	Mean
85	1.0026	Mean
86	0.993817	Mean
87	0.999664	Mean
88	1.00296	Mean
89	0.992226	Mean
90	1.00446	Mean
91	0.995344	Mean
92	1.00312	Mean
93	1.00603	Mean
94	1.00136	Mean
95	1.00597	Mean
96	1.00908	Mean
97	1.00635	Mean
98	1.00245	Mean
99	1.02074	Mean
100	1.00782	Mean
101	1.00449	Mean
102	1.00283	Mean
103	1.00437	Mean
104	0.999417	Mean
105	0.998249	Mean
106	0.999285	Mean
107	1.00077	Mean
108	1.00672	Mean
109	0.992266	Mean
110	1.00336	Mean
111	0.997109	Mean
112	1.00438	Mean
113	0.998452	Mean
114	1.00198	Mean
115	0.998787	Mean
116	0.999964	Mean
117	1.00557	Mean
118	1.00012	Mean
119	1.00731	Mean
120	1.01334	Mean
121	1.00871	Mean
122	1.00661	Mean
123	1.0043	Mean
124	1.0177	Mean
125	1.00125	Mean
126	1.00162	Mean
127	0.997939	Mean
128	0.994323	Mean
129	1.00548	Mean
130	1.00549	Mean
131	1.00199	Mean
132	1.01301	Mean
133	1.00031	Mean
134	1.01344	Mean
135	1.01016	Mean
136	0.996414	Mean
137	1.00032	Mean
138	1.00259	Mean
139	1.00261	Mean
140	1.01718	Mean
141	1.00298	Mean
142	1.00722	Mean
143	1.00907	Mean
144	1.001	Mean
145	1.00439	Mean
146	0.997516	Mean
147	1.01284	Mean
148	1.00127	Mean
149	1.00093	Mean
150	1.0134	Mean
151	0.991167	Mean
152	1.01002	Mean
153	1.01714	Mean
154	1.01016	Mean
155	1.01694	Mean
156	1.01159	Mean
157	1.01234	Mean
158	1.0085	Mean
159	1.02091	Mean
160	1.01728	Mean
161	1.01651	Mean
162	1.01917	Mean
163	1.02278	Mean
164	1.01393	Mean
165	1.01136	Mean
166	1.00669	Mean
167	1.01092	Mean
168	1.00656	Mean
169	1.01311	Mean
170	1.00896	Mean
171	1.01105	Mean
172	0.999546	Mean
173	1.00603	Mean
174	1.00332	Mean
175	1.00525	Mean
176	1.00385	Mean
177	1.00425	Mean
178	0.994145	Mean
179	1.007	Mean
180	0.981424	Mean
181	0.987361	Mean
182	0.989001	Mean
183	0.981699	Mean
184	0.983358	Mean
185	0.982203	Mean
186	0.979822	Mean
187	0.982251	Mean
188	0.975643	Mean
189	0.98837	Mean
190	0.978769	Mean
191	0.975834	Mean
192	0.979275	Mean
193	0.971989	Mean
194	0.983329	Mean
195	0.97234	Mean
196	0.966346	Mean
197	0.974985	Mean
198	0.966342	Mean
199	0.976358	Mean
200	0.964992	Mean
201	0.975982	Mean
202	0.954258	Mean
203	0.965028	Mean
204	0.96959	Mean
205	0.960772	Mean
206	0.965489	Mean
207	0.962311	Mean
208	0.958447	Mean
209	0.958627	Mean
210	0.956824	Mean
211	0.96666	Mean
212	0.962462	Mean
213	0.957132	Mean
214	0.96101	Mean
215	0.954987	Mean
216	0.955365	Mean
217	0.950327	Mean
218	0.952233	Mean
219	0.950019	Mean
220	0.953645	Mean
221	0.95436	Mean
222	0.948083	Mean
223	0.94428	Mean
224	0.901051	Mean
225	0.938659	Mean
226	0.947038	Mean
227	0.938504	Mean
228	0.940261	Mean
229	0.939664	Mean
230	0.931308	Mean
231	0.951524	Mean
232	0.937353	Mean
233	0.942389	Mean
234	0.926453	Mean
235	0.932672	Mean
236	0.922932	Mean
237	0.933064	Mean
238	0.927092	Mean
239	0.924485	Mean
240	0.933786	Mean
241	0.929162	Mean
242	0.9402	Mean
243	0.930519	Mean
244	0.927441	Mean
245	0.925377	Mean
246	0.910891	Mean
247	0.917319	Mean
248	0.918528	Mean
249	0.929243	Mean
250	0.913332	Mean
251	0.936574	Mean
252	0.915109	Mean
253	0.92345	Mean
254	0.911308	Mean
255	0.920844	Mean
256	0.920848	Mean
257	0.9062	Mean
258	0.90945	Mean
259	0.904533	Mean
260	0.912862	Mean
261	0.905335	Mean
262	0.90226	Mean
263	0.925758	Mean
264	0.914273	Mean
265	0.900945	Mean
266	0.903564	Mean
267	0.903448	Mean
268	0.895848	Mean
269	0.893784	Mean
270	0.887771	Mean
271	0.885965	Mean
272	0.88728	Mean
273	0.896788	Mean
274	0.891663	Mean
275	0.893638	Mean
276	0.891125	Mean
277	0.891575	Mean
278	0.884655	Mean
279	0.886217	Mean
280	0.888494	Mean
281	0.877478	Mean
282	0.881977	Mean
283	0.884357	Mean
284	0.878876	Mean
285	0.87082	Mean
286	0.864227	Mean
287	0.869138	Mean
288	0.875241	Mean
289	0.872561	Mean
290	0.870996	Mean
291	0.864417	Mean
292	0.866033	Mean
293	0.855959	Mean
294	0.861339	Mean
295	0.869621	Mean
296	0.854433	Mean
297	0.857029	Mean
298	0.851239	Mean
299	0.847842	Mean
300	0.837294	Mean
Figure 5H
Time_sec	Area_norm	Image_name_short
1	1	Mean
2	1.00107	Mean
3	1.00228	Mean
4	0.984225	Mean
5	0.98891	Mean
6	0.986492	Mean
7	0.993933	Mean
8	1.00523	Mean
9	0.986147	Mean
10	0.991958	Mean
11	1.0001	Mean
12	0.976853	Mean
13	0.988112	Mean
14	1.02962	Mean
15	0.995402	Mean
16	0.995659	Mean
17	1.00248	Mean
18	0.988514	Mean
19	0.99843	Mean
20	1.02	Mean
21	0.984758	Mean
22	0.98387	Mean
23	0.987289	Mean
24	0.983475	Mean
25	0.982339	Mean
26	0.979035	Mean
27	0.988371	Mean
28	0.997335	Mean
29	0.990688	Mean
30	1.00374	Mean
31	0.983964	Mean
32	0.984017	Mean
33	0.982309	Mean
34	0.990593	Mean
35	0.98014	Mean
36	0.978512	Mean
37	0.985438	Mean
38	0.989912	Mean
39	0.984257	Mean
40	0.973608	Mean
41	0.982251	Mean
42	0.977712	Mean
43	0.981215	Mean
44	0.985553	Mean
45	0.993665	Mean
46	0.990585	Mean
47	0.990116	Mean
48	0.988485	Mean
49	1.003	Mean
50	0.997041	Mean
51	1.00501	Mean
52	0.999025	Mean
53	0.997385	Mean
54	1.00371	Mean
55	1.00305	Mean
56	1.01447	Mean
57	1.02175	Mean
58	1.00586	Mean
59	0.997486	Mean
60	1.00021	Mean
61	0.999389	Mean
62	1.00541	Mean
63	1.00379	Mean
64	0.985925	Mean
65	0.994753	Mean
66	0.988074	Mean
67	0.99864	Mean
68	0.998013	Mean
69	0.974036	Mean
70	0.968235	Mean
71	0.98607	Mean
72	1.02466	Mean
73	1.00215	Mean
74	1.01135	Mean
75	1.01672	Mean
76	1.00446	Mean
77	1.01672	Mean
78	1.00704	Mean
79	1.007	Mean
80	1.00966	Mean
81	1.01113	Mean
82	1.01151	Mean
83	1.01854	Mean
84	1.01449	Mean
85	1.01404	Mean
86	1.0156	Mean
87	1.0181	Mean
88	1.01604	Mean
89	1.03221	Mean
90	1.01613	Mean
91	1.02002	Mean
92	1.02018	Mean
93	1.03237	Mean
94	1.01474	Mean
95	1.03612	Mean
96	1.03133	Mean
97	1.02106	Mean
98	1.02289	Mean
99	1.02134	Mean
100	1.00745	Mean
101	1.03085	Mean
102	1.028	Mean
103	1.02888	Mean
104	1.01901	Mean
105	1.0357	Mean
106	1.05209	Mean
107	1.04281	Mean
108	1.03933	Mean
109	1.01753	Mean
110	1.01664	Mean
111	1.02539	Mean
112	1.03136	Mean
113	1.03806	Mean
114	1.03478	Mean
115	1.02409	Mean
116	1.0246	Mean
117	1.03071	Mean
118	1.0278	Mean
119	1.02557	Mean
120	1.03058	Mean
121	1.02582	Mean
122	1.02042	Mean
123	1.02171	Mean
124	1.01535	Mean
125	1.01708	Mean
126	1.00913	Mean
127	1.00901	Mean
128	1.01089	Mean
129	1.00705	Mean
130	1.01683	Mean
131	1.03813	Mean
132	1.03706	Mean
133	1.03473	Mean
134	1.02564	Mean
135	1.02732	Mean
136	1.03159	Mean
137	1.02604	Mean
138	1.00873	Mean
139	1.01742	Mean
140	1.01446	Mean
141	1.01112	Mean
142	1.02446	Mean
143	1.01682	Mean
144	1.00405	Mean
145	1.0122	Mean
146	1.03078	Mean
147	1.03038	Mean
148	1.00243	Mean
149	1.01042	Mean
150	1.0092	Mean
151	1.00629	Mean
152	0.996985	Mean
153	1.00316	Mean
154	1.00097	Mean
155	1.00144	Mean
156	0.993123	Mean
157	0.990783	Mean
158	0.989746	Mean
159	0.992372	Mean
160	0.999361	Mean
161	0.999432	Mean
162	0.99845	Mean
163	0.997444	Mean
164	1.00506	Mean
165	0.995285	Mean
166	0.986414	Mean
167	1.0002	Mean
168	1.0066	Mean
169	0.998247	Mean
170	0.966045	Mean
171	0.967793	Mean
172	0.980231	Mean
173	0.981796	Mean
174	0.980471	Mean
175	0.965453	Mean
176	0.979858	Mean
177	1.00402	Mean
178	1.00856	Mean
179	0.990807	Mean
180	0.991293	Mean
181	0.685964	Mean
182	0.706886	Mean
183	0.684662	Mean
184	0.671881	Mean
185	0.64602	Mean
186	0.639992	Mean
187	0.648532	Mean
188	0.640533	Mean
189	0.665552	Mean
190	0.630411	Mean
191	0.630502	Mean
192	0.622584	Mean
193	0.613955	Mean
194	0.604925	Mean
195	0.616781	Mean
196	0.591652	Mean
197	0.592249	Mean
198	0.591674	Mean
199	0.578946	Mean
200	0.56348	Mean
201	0.564953	Mean
202	0.565032	Mean
203	0.564473	Mean
204	0.546665	Mean
205	0.550638	Mean
206	0.543635	Mean
207	0.543156	Mean
208	0.542195	Mean
209	0.540925	Mean
210	0.539057	Mean
211	0.530611	Mean
212	0.52667	Mean
213	0.524006	Mean
214	0.529195	Mean
215	0.526947	Mean
216	0.521578	Mean
217	0.521387	Mean
218	0.525627	Mean
219	0.526302	Mean
220	0.520671	Mean
221	0.52153	Mean
222	0.518584	Mean
223	0.530163	Mean
224	0.525262	Mean
225	0.523599	Mean
226	0.51349	Mean
227	0.517699	Mean
228	0.522357	Mean
229	0.520271	Mean
230	0.510502	Mean
231	0.505981	Mean
232	0.507137	Mean
233	0.500501	Mean
234	0.491206	Mean
235	0.490231	Mean
236	0.513752	Mean
237	0.517702	Mean
238	0.514648	Mean
239	0.508443	Mean
240	0.516525	Mean
241	0.523444	Mean
242	0.504932	Mean
243	0.499748	Mean
244	0.512172	Mean
245	0.503592	Mean
246	0.502543	Mean
247	0.49911	Mean
248	0.516239	Mean
249	0.513158	Mean
250	0.511481	Mean
251	0.508979	Mean
252	0.510992	Mean
253	0.511827	Mean
254	0.510716	Mean
255	0.506826	Mean
256	0.501793	Mean
257	0.500116	Mean
258	0.499534	Mean
259	0.500315	Mean
260	0.487405	Mean
261	0.509998	Mean
262	0.509095	Mean
263	0.505069	Mean
264	0.511484	Mean
265	0.511991	Mean
266	0.512235	Mean
267	0.519868	Mean
268	0.513982	Mean
269	0.513658	Mean
270	0.514104	Mean
271	0.502967	Mean
272	0.510351	Mean
273	0.500837	Mean
274	0.499239	Mean
275	0.499457	Mean
276	0.499129	Mean
277	0.496408	Mean
278	0.497388	Mean
279	0.497762	Mean
280	0.494998	Mean
281	0.49272	Mean
282	0.502289	Mean
283	0.488001	Mean
284	0.488336	Mean
285	0.49245	Mean
286	0.505641	Mean
287	0.495105	Mean
288	0.498537	Mean
289	0.509371	Mean
290	0.498635	Mean
291	0.500246	Mean
292	0.501795	Mean
293	0.497912	Mean
294	0.507075	Mean
295	0.502599	Mean
296	0.50135	Mean
297	0.50167	Mean
298	0.502474	Mean
299	0.503182	Mean
300	0.498379	Mean
301	0.50028	Mean
302	0.505566	Mean
303	0.509047	Mean
304	0.511818	Mean
305	0.503706	Mean
306	0.508169	Mean
307	0.510471	Mean
308	0.513035	Mean
309	0.500185	Mean
310	0.503674	Mean
311	0.505343	Mean
312	0.506652	Mean
313	0.51111	Mean
314	0.509378	Mean
315	0.507892	Mean
316	0.5118	Mean
317	0.510066	Mean
318	0.517815	Mean
319	0.508976	Mean
320	0.509033	Mean
321	0.508361	Mean
322	0.507921	Mean
323	0.502293	Mean
324	0.506741	Mean
325	0.511546	Mean
326	0.504882	Mean
327	0.504532	Mean
328	0.504493	Mean
329	0.507556	Mean
330	0.509263	Mean
331	0.521377	Mean
332	0.513406	Mean
333	0.513582	Mean
334	0.512666	Mean
335	0.515049	Mean
336	0.519215	Mean
337	0.521939	Mean
338	0.513285	Mean
339	0.512614	Mean
340	0.512638	Mean
341	0.513231	Mean
342	0.513731	Mean
343	0.519236	Mean
344	0.522949	Mean
345	0.518451	Mean
346	0.527495	Mean
347	0.534595	Mean
348	0.532935	Mean
349	0.529856	Mean
350	0.525993	Mean
351	0.52639	Mean
352	0.532196	Mean
353	0.531835	Mean
354	0.52814	Mean
355	0.526533	Mean
356	0.53013	Mean
357	0.531456	Mean
358	0.5397	Mean
359	0.531513	Mean
360	0.537863	Mean
361	0.655797	Mean
362	0.628959	Mean
363	0.661849	Mean
364	0.653786	Mean
365	0.699398	Mean
366	0.700798	Mean
367	0.706918	Mean
368	0.720107	Mean
369	0.715409	Mean
370	0.736644	Mean
371	0.733313	Mean
372	0.734234	Mean
373	0.741634	Mean
374	0.755247	Mean
375	0.75605	Mean
376	0.751444	Mean
377	0.764074	Mean
378	0.755157	Mean
379	0.763697	Mean
380	0.789935	Mean
381	0.777664	Mean
382	0.78606	Mean
383	0.797788	Mean
384	0.790348	Mean
385	0.805389	Mean
386	0.798613	Mean
387	0.79831	Mean
388	0.806564	Mean
389	0.810269	Mean
390	0.812947	Mean
391	0.814849	Mean
392	0.820226	Mean
393	0.826556	Mean
394	0.815838	Mean
395	0.836728	Mean
396	0.829199	Mean
397	0.853818	Mean
398	0.860082	Mean
399	0.866135	Mean
400	0.867369	Mean
401	0.862749	Mean
402	0.868021	Mean
403	0.865196	Mean
404	0.855588	Mean
405	0.863748	Mean
406	0.857094	Mean
407	0.86367	Mean
408	0.845805	Mean
409	0.85953	Mean
410	0.852124	Mean
411	0.846623	Mean
412	0.845672	Mean
413	0.865129	Mean
414	0.878999	Mean
415	0.870997	Mean
416	0.850972	Mean
417	0.848923	Mean
418	0.845171	Mean
419	0.848537	Mean
420	0.846118	Mean
421	0.855842	Mean
422	0.866098	Mean
423	0.862652	Mean
424	0.862036	Mean
425	0.901289	Mean
426	0.882563	Mean
427	0.908824	Mean
428	0.910306	Mean
429	0.910803	Mean
430	0.920402	Mean
431	0.922173	Mean
432	0.909829	Mean
433	0.899656	Mean
434	0.906106	Mean
435	0.916646	Mean
436	0.927014	Mean
437	0.926303	Mean
438	0.932098	Mean
439	0.932503	Mean
440	0.927471	Mean
441	0.924847	Mean
442	0.908018	Mean
443	0.896319	Mean
444	0.89233	Mean
445	0.908549	Mean
446	0.918601	Mean
447	0.919988	Mean
448	0.919927	Mean
449	0.917366	Mean
450	0.921267	Mean
451	0.906429	Mean
452	0.90921	Mean
453	0.920999	Mean
454	0.935569	Mean
455	0.945176	Mean
456	0.943401	Mean
457	0.936371	Mean
458	0.932891	Mean
459	0.943474	Mean
460	0.946468	Mean
461	0.920821	Mean
462	0.930669	Mean
463	0.945886	Mean
464	0.943215	Mean
465	0.925975	Mean
466	0.928751	Mean
467	0.957747	Mean
468	0.961571	Mean
469	0.952476	Mean
470	0.959176	Mean
471	0.95698	Mean
472	0.941057	Mean
473	0.946277	Mean
474	0.960164	Mean
475	0.939667	Mean
476	0.954876	Mean
477	0.943364	Mean
478	0.939397	Mean
479	0.945693	Mean
480	0.93556	Mean
481	0.935429	Mean
482	0.942809	Mean
483	0.942798	Mean
484	0.949599	Mean
485	0.959483	Mean
486	0.970352	Mean
487	0.973142	Mean
488	0.960752	Mean
489	0.954652	Mean
490	0.961404	Mean
491	0.95881	Mean
492	0.962734	Mean
493	0.968834	Mean
494	0.964348	Mean
495	0.969978	Mean
496	0.960833	Mean
497	0.962926	Mean
498	0.965425	Mean
499	0.96876	Mean
500	0.966726	Mean
501	0.954963	Mean
502	0.957681	Mean
503	0.958972	Mean
504	0.952134	Mean
505	0.950341	Mean
506	0.946913	Mean
507	0.953456	Mean
508	0.954393	Mean
509	0.960893	Mean
510	0.963895	Mean
511	0.968245	Mean
512	0.999093	Mean
513	0.969427	Mean
514	0.966683	Mean
515	0.959577	Mean
516	0.961407	Mean
517	0.967798	Mean
518	0.981458	Mean
519	0.975943	Mean
520	0.976489	Mean
521	0.966392	Mean
522	0.973727	Mean
523	0.964184	Mean
524	0.969105	Mean
525	0.965938	Mean
526	1.01179	Mean
527	0.959965	Mean
528	0.964843	Mean
529	0.982363	Mean
530	0.982202	Mean
531	0.966904	Mean
532	0.963572	Mean
533	0.977505	Mean
534	0.979648	Mean
535	0.972433	Mean
536	0.95234	Mean
537	0.951734	Mean
538	0.954642	Mean
539	0.95895	Mean
540	0.970682	Mean
Figure 5I
Time_sec	Area_norm	Image_name_short
1	1	Mean
2	0.998068	Mean
3	1.0047	Mean
4	0.993828	Mean
5	0.996688	Mean
6	1.01383	Mean
7	0.999262	Mean
8	0.989121	Mean
9	0.999904	Mean
10	0.994417	Mean
11	0.999731	Mean
12	0.993273	Mean
13	1.00489	Mean
14	0.996204	Mean
15	1.0095	Mean
16	0.994796	Mean
17	1.00745	Mean
18	1.00139	Mean
19	1.00047	Mean
20	1.00607	Mean
21	1.01497	Mean
22	1.01443	Mean
23	1.01105	Mean
24	1.01755	Mean
25	1.01616	Mean
26	1.01732	Mean
27	1.01211	Mean
28	0.995718	Mean
29	1.01819	Mean
30	1.00099	Mean
31	1.01825	Mean
32	1.01347	Mean
33	1.00967	Mean
34	1.02148	Mean
35	1.00865	Mean
36	1.04293	Mean
37	1.02112	Mean
38	1.01215	Mean
39	1.02539	Mean
40	1.0287	Mean
41	1.02944	Mean
42	1.02427	Mean
43	1.01391	Mean
44	0.992811	Mean
45	1.01028	Mean
46	1.01224	Mean
47	1.02189	Mean
48	1.01847	Mean
49	1.01982	Mean
50	1.01242	Mean
51	1.02389	Mean
52	1.02295	Mean
53	1.02351	Mean
54	1.02448	Mean
55	1.02079	Mean
56	1.03177	Mean
57	1.03106	Mean
58	1.02163	Mean
59	1.01339	Mean
60	1.01163	Mean
61	1.03248	Mean
62	1.03076	Mean
63	1.03422	Mean
64	1.02449	Mean
65	1.01747	Mean
66	1.01743	Mean
67	1.02177	Mean
68	1.03903	Mean
69	1.01442	Mean
70	1.01394	Mean
71	1.01119	Mean
72	0.977784	Mean
73	1.00648	Mean
74	1.00795	Mean
75	1.01091	Mean
76	0.989097	Mean
77	1.00666	Mean
78	1.0001	Mean
79	1.00763	Mean
80	1.01313	Mean
81	1.01171	Mean
82	1.01558	Mean
83	1.01301	Mean
84	1.04479	Mean
85	1.00971	Mean
86	1.02174	Mean
87	1.01106	Mean
88	0.995687	Mean
89	1.01056	Mean
90	1.01285	Mean
91	1.01601	Mean
92	1.00913	Mean
93	1.01465	Mean
94	1.00028	Mean
95	1.01791	Mean
96	1.01308	Mean
97	1.00691	Mean
98	1.01587	Mean
99	1.0327	Mean
100	1.0433	Mean
101	1.02527	Mean
102	1.03217	Mean
103	1.03244	Mean
104	1.02923	Mean
105	1.03832	Mean
106	1.02989	Mean
107	1.03231	Mean
108	1.02568	Mean
109	1.0345	Mean
110	1.02678	Mean
111	1.02064	Mean
112	1.02383	Mean
113	1.00542	Mean
114	0.992944	Mean
115	1.02545	Mean
116	1.02881	Mean
117	1.02917	Mean
118	1.01676	Mean
119	1.02191	Mean
120	1.03236	Mean
121	1.01767	Mean
122	1.01268	Mean
123	1.02976	Mean
124	1.01761	Mean
125	1.03016	Mean
126	1.02818	Mean
127	1.01642	Mean
128	1.03355	Mean
129	1.04027	Mean
130	1.03983	Mean
131	1.02192	Mean
132	1.02193	Mean
133	1.03244	Mean
134	1.00487	Mean
135	1.02931	Mean
136	1.02729	Mean
137	1.02244	Mean
138	1.01105	Mean
139	1.01068	Mean
140	1.02738	Mean
141	1.0196	Mean
142	1.01167	Mean
143	1.02883	Mean
144	1.01654	Mean
145	1.01325	Mean
146	1.02371	Mean
147	1.02124	Mean
148	1.02798	Mean
149	1.01907	Mean
150	1.01136	Mean
151	1.00292	Mean
152	1.01023	Mean
153	1.00809	Mean
154	1.02844	Mean
155	1.03143	Mean
156	1.02427	Mean
157	1.00912	Mean
158	1.01172	Mean
159	1.01027	Mean
160	0.999071	Mean
161	0.999626	Mean
162	1.00625	Mean
163	0.999395	Mean
164	0.987836	Mean
165	1.00192	Mean
166	0.983167	Mean
167	1.0096	Mean
168	1.01532	Mean
169	1.01264	Mean
170	0.996482	Mean
171	0.992065	Mean
172	0.993977	Mean
173	1.02074	Mean
174	1.02533	Mean
175	0.999014	Mean
176	0.993549	Mean
177	0.995551	Mean
178	0.997084	Mean
179	1.00282	Mean
180	1.00767	Mean
181	0.999158	Mean
182	0.995494	Mean
183	0.986579	Mean
184	0.99433	Mean
185	0.99538	Mean
186	0.996593	Mean
187	0.991212	Mean
188	1.02553	Mean
189	0.984411	Mean
190	0.987278	Mean
191	0.999151	Mean
192	0.995229	Mean
193	1.00335	Mean
194	0.99948	Mean
195	1.00433	Mean
196	1.00473	Mean
197	1.00212	Mean
198	1.00213	Mean
199	1.00729	Mean
200	1.01606	Mean
201	0.99678	Mean
202	0.999446	Mean
203	0.984449	Mean
204	0.987822	Mean
205	0.991585	Mean
206	0.984552	Mean
207	1.00832	Mean
208	1.02157	Mean
209	0.981234	Mean
210	0.974369	Mean
211	0.991628	Mean
212	0.991442	Mean
213	1.01967	Mean
214	1.02148	Mean
215	0.991166	Mean
216	0.995752	Mean
217	0.9856	Mean
218	0.984288	Mean
219	0.99558	Mean
220	0.997403	Mean
221	0.992375	Mean
222	0.988773	Mean
223	0.991218	Mean
224	0.985944	Mean
225	0.992011	Mean
226	0.989467	Mean
227	0.987393	Mean
228	0.989	Mean
229	0.983019	Mean
230	0.972926	Mean
231	0.980622	Mean
232	0.979266	Mean
233	0.981513	Mean
234	1.00207	Mean
235	0.976799	Mean
236	0.996752	Mean
237	0.970685	Mean
238	0.973558	Mean
239	0.988416	Mean
240	0.984083	Mean
241	0.982934	Mean
242	0.982775	Mean
243	0.990399	Mean
244	0.98779	Mean
245	0.979047	Mean
246	0.981419	Mean
247	0.987017	Mean
248	0.982866	Mean
249	0.989937	Mean
250	0.989886	Mean
251	0.984545	Mean
252	0.984312	Mean
253	0.983429	Mean
254	0.987429	Mean
255	0.981808	Mean
256	0.997044	Mean
257	0.994086	Mean
258	0.994829	Mean
259	0.98947	Mean
260	0.991247	Mean
261	0.985374	Mean
262	0.970903	Mean
263	0.986671	Mean
264	0.986654	Mean
265	0.99648	Mean
266	0.9791	Mean
267	0.985209	Mean
268	1.0105	Mean
269	0.980813	Mean
270	0.982511	Mean
271	0.975944	Mean
272	0.980129	Mean
273	0.983026	Mean
274	0.973166	Mean
275	0.970656	Mean
276	0.974803	Mean
277	0.981249	Mean
278	0.993258	Mean
279	0.976824	Mean
280	0.989415	Mean
281	0.98452	Mean
282	0.979189	Mean
283	0.979305	Mean
284	0.984411	Mean
285	0.980068	Mean
286	0.998874	Mean
287	0.984625	Mean
288	0.995614	Mean
289	0.994574	Mean
290	0.990211	Mean
291	0.986995	Mean
292	0.991656	Mean
293	0.995378	Mean
294	0.986536	Mean
295	0.991259	Mean
296	0.980944	Mean
297	0.981935	Mean
298	0.979885	Mean
299	0.985401	Mean
300	0.984959	Mean
301	0.977792	Mean
302	0.991304	Mean
303	0.972395	Mean
304	0.988552	Mean
305	0.98429	Mean
306	0.985846	Mean
307	0.996394	Mean
308	0.984061	Mean
309	0.984343	Mean
310	0.983681	Mean
311	0.991951	Mean
312	1.01022	Mean
313	0.997166	Mean
314	0.981036	Mean
315	0.997183	Mean
316	0.999862	Mean
317	0.986537	Mean
318	0.99432	Mean
319	0.998432	Mean
320	0.997881	Mean
321	0.98568	Mean
322	0.964351	Mean
323	0.982946	Mean
324	0.998878	Mean
325	0.980234	Mean
326	0.975382	Mean
327	0.973038	Mean
328	0.979951	Mean
329	0.978892	Mean
330	0.981369	Mean
331	0.992794	Mean
332	0.983102	Mean
333	0.986995	Mean
334	0.986471	Mean
335	0.98063	Mean
336	0.983448	Mean
337	0.979181	Mean
338	0.979423	Mean
339	0.987958	Mean
340	0.989293	Mean
341	0.976236	Mean
342	0.987216	Mean
343	0.973173	Mean
344	0.974822	Mean
345	0.975982	Mean
346	0.972576	Mean
347	0.976162	Mean
348	0.980846	Mean
349	0.971785	Mean
350	0.969412	Mean
351	0.976107	Mean
352	0.978897	Mean
353	0.966293	Mean
354	0.963052	Mean
355	0.95614	Mean
356	0.981317	Mean
357	0.977744	Mean
358	0.982338	Mean
359	0.972293	Mean
360	0.983412	Mean
361	0.960594	Mean
362	0.963658	Mean
363	0.97925	Mean
364	0.947286	Mean
365	0.950732	Mean
366	0.953	Mean
367	0.966443	Mean
368	0.976468	Mean
369	0.984384	Mean
370	0.975472	Mean
371	0.97157	Mean
372	0.938373	Mean
373	0.942944	Mean
374	0.939885	Mean
375	0.930453	Mean
376	0.937243	Mean
377	0.927885	Mean
378	0.928458	Mean
379	0.919646	Mean
380	0.916302	Mean
381	0.910988	Mean
382	0.904426	Mean
383	0.906805	Mean
384	0.907047	Mean
385	0.912558	Mean
386	0.889101	Mean
387	0.894466	Mean
388	0.881647	Mean
389	0.876436	Mean
390	0.876701	Mean
391	0.869229	Mean
392	0.883449	Mean
393	0.871128	Mean
394	0.868869	Mean
395	0.865214	Mean
396	0.867387	Mean
397	0.869084	Mean
398	0.871521	Mean
399	0.887675	Mean
400	0.866171	Mean
401	0.862465	Mean
402	0.85533	Mean
403	0.857135	Mean
404	0.851674	Mean
405	0.847368	Mean
406	0.853051	Mean
407	0.861478	Mean
408	0.842408	Mean
409	0.85123	Mean
410	0.851568	Mean
411	0.851056	Mean
412	0.844337	Mean
413	0.842139	Mean
414	0.844218	Mean
415	0.849902	Mean
416	0.845179	Mean
417	0.844461	Mean
418	0.854663	Mean
419	0.849791	Mean
420	0.836782	Mean
421	0.865807	Mean
422	0.844696	Mean
423	0.841826	Mean
424	0.835962	Mean
425	0.842209	Mean
426	0.837198	Mean
427	0.820795	Mean
428	0.841884	Mean
429	0.842737	Mean
430	0.825943	Mean
431	0.836722	Mean
432	0.844645	Mean
433	0.843718	Mean
434	0.844155	Mean
435	0.843061	Mean
436	0.848803	Mean
437	0.852276	Mean
438	0.85074	Mean
439	0.846294	Mean
440	0.845827	Mean
441	0.846518	Mean
442	0.83639	Mean
443	0.846696	Mean
444	0.849119	Mean
445	0.856083	Mean
446	0.860776	Mean
447	0.852022	Mean
448	0.85634	Mean
449	0.86202	Mean
450	0.844775	Mean
451	0.85822	Mean
452	0.858001	Mean
453	0.853149	Mean
454	0.851165	Mean
455	0.865166	Mean
456	0.857614	Mean
457	0.849124	Mean
458	0.855335	Mean
459	0.856427	Mean
460	0.857111	Mean
461	0.872754	Mean
462	0.870237	Mean
463	0.882125	Mean
464	0.854855	Mean
465	0.876423	Mean
466	0.859947	Mean
467	0.857389	Mean
468	0.852471	Mean
469	0.848547	Mean
470	0.846512	Mean
471	0.858542	Mean
472	0.862392	Mean
473	0.854282	Mean
474	0.847877	Mean
475	0.856137	Mean
476	0.843821	Mean
477	0.846601	Mean
478	0.865651	Mean
479	0.879449	Mean
480	0.855469	Mean
481	0.861938	Mean
482	0.866999	Mean
483	0.860193	Mean
484	0.850374	Mean
485	0.844833	Mean
486	0.864386	Mean
487	0.874501	Mean
488	0.866449	Mean
489	0.868955	Mean
490	0.870164	Mean
491	0.866268	Mean
492	0.869371	Mean
493	0.877306	Mean
494	0.879101	Mean
495	0.878247	Mean
496	0.874237	Mean
497	0.872037	Mean
498	0.871026	Mean
499	0.838764	Mean
500	0.863734	Mean
501	0.861623	Mean
502	0.87812	Mean
503	0.883055	Mean
504	0.860958	Mean
505	0.863242	Mean
506	0.853059	Mean
507	0.869409	Mean
508	0.863538	Mean
509	0.858789	Mean
510	0.859416	Mean
511	0.873011	Mean
512	0.855078	Mean
513	0.863654	Mean
514	0.846576	Mean
515	0.8479	Mean
516	0.856642	Mean
517	0.859332	Mean
518	0.848997	Mean
519	0.82557	Mean
520	0.857799	Mean
521	0.874817	Mean
522	0.865569	Mean
523	0.855164	Mean
524	0.871752	Mean
525	0.878346	Mean
526	0.862083	Mean
527	0.871018	Mean
528	0.867489	Mean
529	0.855453	Mean
530	0.876801	Mean
531	0.879557	Mean
532	0.863071	Mean
533	0.865446	Mean
534	0.871453	Mean
535	0.892572	Mean
536	0.861906	Mean
537	0.852874	Mean
538	0.85097	Mean
539	0.848949	Mean
540	0.863231	Mean

## Sheet: Fig 6
Data source - figure 6
Figure 6D
PBMCs	Tumour	Adjacent
1.11	31.6	27.8
1	14.5
1.54	10.4
2.53	5.87	5.18
1.15	34.9	24.1
	10.7
4.18	54.2	60.4
1.69	14.7
1.05	9.84
1.36	39.2	2.8
0.38	16.5	12.2
0.79	19.1	68.4
4.19	17.2
Figure 6F
PBMCs	Tumour	Adjacent
61.6	93.1
11.1	53.6
70	37.8	30.6
45	59.4	27
	41.4
	38.4	50
63.9	82.9	91
2.7	81.7	49.7
54.3	79.6	96.2
2.7	84.3	49.7
Figure 6G
Patient	NRP1 pos or not	Frequency of clonotypes (and rest)
		1	2	3	4	5	Rest
312	+	0.0833333	0.0416667	0.0416667	0.0416667	0.0416667	0.75
312	-	0.0483871	0.0322581	0.0322581	0.0322581	0.0322581	0.822581
314	+	0.5	0.0555556	0.0555556	0.0277778	0.0277778	0.333333
314	-	0.37037	0.148148	0.037037	0.037037	0.037037	0.37037
316	+	0.576471	0.188235	0.109804	0.0627451	0.00784314	0.054902
316	-	0.236111	0.0833333	0.0659722	0.0520833	0.0486111	0.513889
318	+	0.271127	0.112676	0.0457746	0.0422535	0.0422535	0.485915
318	-	0.136667	0.1	0.09	0.06	0.0433333	0.57
Figure 6H
Patient	312	312	314	314	316	316	318	318
NRP1 pos or not	+	-	+	-	+	-	+	-
TRBV1	0	0	0	0	0	0.00115075	0	0
TRBV10-1	0	0	0	0.0107143	0	0.00115075	0	0
TRBV10-2	0	0.00588235	0	0	0.00115075	0.00690449	0.00599101	0.00798802
TRBV10-3	0	0.00588235	0.00357143	0.00714286	0	0.0023015	0.00149775	0.001997
TRBV11-1	0	0	0	0	0	0	0.0009985	0
TRBV11-2	0.00588235	0.0235294	0.00357143	0.00714286	0.0023015	0.0632911	0.0169745	0.0204693
TRBV11-3	0	0.00588235	0	0.00357143	0	0	0	0
TRBV12-3	0.00588235	0	0.00357143	0.00714286	0	0.00690449	0.00898652	0.011982
TRBV12-4	0	0.0117647	0.0571429	0.0142857	0	0.00575374	0.00599101	0.00549176
TRBV12-5	0	0.00588235	0	0	0	0.00115075	0	0
TRBV13	0	0.00588235	0.0357143	0.0321429	0	0.00345224	0.0134798	0.0609086
TRBV14	0.00588235	0.00588235	0	0.00357143	0	0.0241657	0.00698952	0.00549176
TRBV15	0.0117647	0.0235294	0	0	0	0.00805524	0.00449326	0.00399401
TRBV16	0	0	0	0	0	0.0023015	0.0009985	0
TRBV18	0.00588235	0.00588235	0	0.00357143	0.0023015	0.0172612	0.00249626	0.00599101
TRBV19	0.00588235	0.0117647	0.0107143	0.00714286	0	0.0241657	0.00449326	0.00698952
TRBV2	0	0.0117647	0.0142857	0.0178571	0	0.0115075	0.00698952	0.00998502
TRBV20-1	0.00588235	0.0176471	0.0285714	0.0178571	0.00345224	0.0310702	0.00698952	0.021967
TRBV21-1	0	0	0	0	0.00115075	0	0	0.001997
TRBV23-1	0	0	0	0	0	0.0023015	0.00049925	0
TRBV24-1	0	0	0.0107143	0.0392857	0.00115075	0	0.0009985	0.00249626
TRBV25-1	0	0	0	0	0.0023015	0.0023015	0.00049925	0.0009985
TRBV27	0.0176471	0.0941176	0.0142857	0.0285714	0.00460299	0.00690449	0.021967	0.0284573
TRBV28	0.0176471	0.0411765	0.0107143	0.0392857	0.113924	0.0471807	0.00449326	0.013979
TRBV29-1	0.00588235	0.0352941	0	0.00357143	0	0.00575374	0.001997	0.00549176
TRBV3-1	0	0.0117647	0.0321429	0.0357143	0	0.00115075	0.00249626	0.0164753
TRBV30	0.0117647	0.0117647	0.00714286	0.00357143	0	0.0126582	0.0009985	0.00349476
TRBV4-1	0.0235294	0.0294118	0.00714286	0.0178571	0	0.00575374	0.00349476	0.00299551
TRBV4-2	0.0117647	0.0117647	0.025	0.00714286	0	0	0.00149775	0.00149775
TRBV4-3	0	0.0117647	0.00357143	0.00357143	0	0.00575374	0.00249626	0.00649026
TRBV5-1	0.0117647	0.0352941	0.0214286	0.0178571	0	0.0115075	0.0733899	0.0439341
TRBV5-4	0.0411765	0	0.0107143	0.00714286	0	0.0195627	0.0009985	0.00599101
TRBV5-5	0.00588235	0	0	0	0	0.0023015	0.00049925	0
TRBV5-6	0.00588235	0.0176471	0.00357143	0.0107143	0	0.0126582	0.0009985	0.001997
TRBV5-8	0	0	0.0107143	0.0285714	0	0	0.00049925	0
TRBV6-1	0.0647059	0.0352941	0.00357143	0.00714286	0	0.0115075	0.01997	0.0109835
TRBV6-2	0.00588235	0.0411765	0.00357143	0.0107143	0	0.0115075	0.232651	0.0863704
TRBV6-3	0	0	0	0	0	0.00575374	0	0
TRBV6-4	0	0	0	0	0	0.00115075	0	0.00049925
TRBV6-5	0	0.0176471	0.00357143	0.0142857	0.00345224	0.0115075	0.00399401	0.0149775
TRBV6-6	0	0.00588235	0.00357143	0.00357143	0.0161105	0.018412	0.00299551	0.00848727
TRBV7-2	0	0.0117647	0.00357143	0.00714286	0	0.00575374	0.00399401	0.00549176
TRBV7-3	0.00588235	0.00588235	0.00357143	0.00357143	0	0	0.0009985	0.00049925
TRBV7-6	0.0117647	0.0117647	0.00714286	0.00357143	0	0.00575374	0.00049925	0.001997
TRBV7-7	0	0.00588235	0	0	0	0.00575374	0	0.00049925
TRBV7-8	0.0117647	0.0176471	0.103571	0.0678571	0.2313	0.179517	0.0009985	0.00549176
TRBV7-9	0.0176471	0.0411765	0	0.0142857	0	0.00115075	0.0189715	0.0274588
TRBV9	0.0176471	0.0294118	0.0107143	0.0357143	0.0023015	0.0103567	0.0334498	0.013979
Figure 6J
	CD8+	CD8+NRP1+
	0	0
	1.49	5.2
	3.4	9.5
	3.3	14.8
Figure 6I - top
	Sema3A rich	Sema3A poor
	77.151	28.4635
	324.833	227.708
	1621.17	1055.65
	84.142	11.4853
	677.353	564.609
	116.101	19.7247
	236.197	115.352
	1641.64	589.244
	39.699	56.1779
	1981.21	853.155
	57.676	30.9603
	231.952	93.1305
Figure 6I - bottom
	Sema3A rich	Sema3A poor
	1	0.368932
	1	0.700999
	1	0.651163
	1	0.136499
	1	0.833552
	1	0.169892
	1	0.488372
	1	0.358935
	1	1.41509
	1	0.430624
	1	0.536797
	1	0.401507

## Sheet: Supp Fig 1
Data source - Supplementary figure 1
Supp Figure 1F
	CD8+ T cells					CD4+ T cells					CD4+CD25+FoxP3+ T cells
PlexinA1	20	36	13	29	26	38	83	29	34	69	67	96	89	85	99
PlexinA2	0	1	0	5	9	0	1	0	1	2	0	10	5	4	5
TGFbR1	2	1	0	1	1	3	3	1	1	5	60	90	79	50	87
TGFbR2	1	1	0	1	1	1	0	0	0	3	42	89	73	54	83

## Sheet: Supp Fig 2
Data source - Supplementary figure 2
Supp Figure 2B
Mouse	Age_days	Age_weeks	Genotype
MBFN9.1a	28	4	WT
MBFN9.1b	28	4	Homo
MBFN9.1c	28	4	Homo
MBFN9.1d	28	4	WT
MBFN9.1e	28	4	WT
MBFN9.1a	35	5	WT
MBFN9.1b	35	5	Homo
MBFN9.1c	35	5	Homo
MBFN9.1d	35	5	WT
MBFN9.1e	35	5	WT
MBFN9.1a	48	7	WT
MBFN9.1b	48	7	Homo
MBFN9.1c	48	7	Homo
MBFN9.1d	48	7	WT
MBFN9.1e	48	7	WT
MBFN9.1a	57	8	WT
MBFN9.1b	57	8	Homo
MBFN9.1c	57	8	Homo
MBFN9.1d	57	8	WT
MBFN9.1e	57	8	WT
MBFN9.1a	65	9	WT
MBFN9.1b	65	9	Homo
MBFN9.1c	65	9	Homo
MBFN9.1d	65	9	WT
MBFN9.1e	65	9	WT
MBFN9.1a	79	11	WT
MBFN9.1b	79	11	Homo
MBFN9.1c	79	11	Homo
MBFN9.1d	79	11	WT
MBFN9.1e	79	11	WT
MBFN9.1a	84	12	WT
MBFN9.1b	84	12	Homo
MBFN9.1c	84	12	Homo
MBFN9.1d	84	12	WT
MBFN9.1e	84	12	WT
MBFN9.1a	91	13	WT
MBFN9.1b	91	13	Homo
MBFN9.1c	91	13	Homo
MBFN9.1d	91	13	WT
MBFN9.1e	91	13	WT
MBFN9.1a	98	14	WT
MBFN9.1b	98	14	Homo
MBFN9.1c	98	14	Homo
MBFN9.1d	98	14	WT
MBFN9.1e	98	14	WT
MBFN9.2a	36	5	Het
MBFN9.2b	36	5	WT
MBFN9.2c	36	5	Het
MBFN9.2d	36	5	Het
MBFN9.2a	44	6	Het
MBFN9.2b	44	6	WT
MBFN9.2c	44	6	Het
MBFN9.2d	44	6	Het
MBFN9.2a	58	8	Het
MBFN9.2b	58	8	WT
MBFN9.2c	58	8	Het
MBFN9.2d	58	8	Het
MBFN9.2a	63	9	Het
MBFN9.2b	63	9	WT
MBFN9.2c	63	9	Het
MBFN9.2d	63	9	Het
MBFN9.2a	70	9	Het
MBFN9.2b	70	9	WT
MBFN9.2c	70	9	Het
MBFN9.2d	70	9	Het
MBFN9.2a	76	10	Het
MBFN9.2b	76	10	WT
MBFN9.2c	76	10	Het
MBFN9.2d	76	10	Het
MBFN9.3a	23	3	WT
MBFN9.3b	23	3	WT
MBFN9.3c	23	3	WT
MBFN9.3d	23	3	Het
MBFN9.3e	23	3	Het
MBFN9.3f	23	3	WT
MBFN9.3g	23	3	Het
MBFN9.3h	23	3	WT
MBFN9.3i	23	3	Homo
MBFN9.3a	26	3	WT
MBFN9.3b	26	3	WT
MBFN9.3c	26	3	WT
MBFN9.3d	26	3	Het
MBFN9.3e	26	3	Het
MBFN9.3f	26	3	WT
MBFN9.3g	26	3	Het
MBFN9.3h	26	3	WT
MBFN9.3i	26	3	Homo
MBFN9.3a	33	4	WT
MBFN9.3b	33	4	WT
MBFN9.3c	33	4	WT
MBFN9.3d	33	4	Het
MBFN9.3e	33	4	Het
MBFN9.3f	33	4	WT
MBFN9.3g	33	4	Het
MBFN9.3h	33	4	WT
MBFN9.3i	33	4	Homo
MBFN10.2a	36	5	Homo
MBFN10.2b	36	5	WT
MBFN10.2c	36	5	WT
MBFN10.2d	36	5	WT
MBFN10.2e	36	5	Homo
MBFN10.2f	36	5	Homo
MBFN10.2g	36	5	Homo
MBFN10.2h	36	5	Homo
MBFN10.2a	42	6	Homo
MBFN10.2b	42	6	WT
MBFN10.2c	42	6	WT
MBFN10.2d	42	6	WT
MBFN10.2e	42	6	Homo
MBFN10.2f	42	6	Homo
MBFN10.2g	42	6	Homo
MBFN10.2h	42	6	Homo
MBFN10.2a	49	7	Homo
MBFN10.2b	49	7	WT
MBFN10.2c	49	7	WT
MBFN10.2d	49	7	WT
MBFN10.2e	49	7	Homo
MBFN10.2f	49	7	Homo
MBFN10.2g	49	7	Homo
MBFN10.2h	49	7	Homo
Supp Figure 2D - top
	NRP1+/+				NRP1Flox/+				NRP1Flox/Flox
DP	85	85.8	86.9	81.2	92.5	85.1	83.8	87.4	87.9	84.8	84.2
DN	4.71	5.25	4.3	4.02	3.35	4.23	5.05	4.95	4.21	4.76	4.95
sCD4+	5.85	7.1	7.1	10	0.84	8.45	8.99	5.76	6.17	8.64	7.22
sCD8+	4.49	1.9	1.7	2	3.35	2.18	2.13	1.64	1.68	1.83	2.45
Supp Figure 2D - bottom
	NRP1+/+				NRP1Flox/+				NRP1Flox/Flox
DN-1	32.1	34.3	32.4	18.2		33.4	31.6	14.9	27.8	31.6	24.4
DN-2	13	14	10.7	1.5		10.1	10.3	2.18	10.9	14	2.58
DN-3	24	14.3	11.7	37.5		19.4	15.4	37.2	14.7	17.8	33.6
DN-4	30.8	37.3	45.2	40.7		37.2	42.8	43.7	46.6	36.6	37.4
Supp Figure 2E - top
	NRP1+/+				NRP1Flox/+				NRP1Flox/Flox
Naive	48.1	45.7	49.4	60.1	42.4	41.9	49.8	69.5	38.8	52.7	49.5	64.1
Effector	23.9	26.3	21.8	20.8	26.3	32.6	21.5	15.4	33.1	20.4	24.2	19
Memory	17.6	20.7	23.5	7.17	17.1	18.5	20.7	6.45	17.7	21.5	19.9	7.56
Supp Figure 2E - bottom
	NRP1+/+				NRP1Flox/+				NRP1Flox/Flox
Naive	45.2	46.2	52.9	77	50.4	57.5	59.8	77.1	51.8	47.9	53.7	76.5
Effector	8.32	8.13	7.06	4.7	10.4	10.2	6.23	3.91	11.4	7.48	7.74	4.84
Memory	40.4	41.7	37	13.7	33.1	29.4	28.7	15.4	33.8	40.6	36.1	14.7
Supp Figure 2F
Cytokine	NRP1+/+			NRP1Flox/+			NRP1Flox/Flox
IFNy	98.8	98.3	99	95.5	99	99.1	99.1	98.4	99.4
TNFa	5.23	4.66	5.06	4.92	5.48	4.91	6.2	4.38	5.39
GranzymeB	99.6	99.4	99.7	99.2	99.8	99.7	99.6	99.5	99.8
Supp Figure 2J
Day	NRP1+/+ (n=6)						NRP1Flox/+ (n=5)						NRP1Flox/Flox (n=5)
0	100	100	100	100	100	100	100	100	100	100	100		100	100	100	100	100
1	97	100	100	98	99	98	99	99	98	97	97		96	100	98	96	99
2	97	98	97	99	96	97	101	99	98	97	96		97	100	97	100	100
3	97	97	99	103	98	96	103	102	100	100	94		98	102	100	101	104
4	98	99	100	103	99	99	100	104	101	98	93		101	102	102	102	104
5	98	99	101	101	97	98	101	99	102	97	95		99	100	100	101	101
6	97	99	101	100	97	99	102	104	100	99	97		100	101	103	100	100
7	103	100	101	102	99	99	103	103	103	100	95		101	101	103	99	102
8	97	100	103	107	99	98	102	99	102	103	95		98	103	102	100	103
9	98	103	103	108	99	99	100	97	102	101	98		98	100	100	103	104
10	99	103	108	107	101	100	107	103	103	103	100		99	103	102	102	107
Supp Figure 2K
Organ	NRP1+/+ (n=6)						NRP1Flox/+ (n=5)						NRP1Flox/Flox (n=5)
Lung	45.6	46.1	26.1	11	35.5	35.3	33.7	42	37.8	45	20.6		32.9	24.2	34.7	51.9	48.7
dLN	6.16	6.65	5.72	4.89	7.4	3.86	7.45	6.69	4.63	16.1	5.06		7.1	3.63	2.8	1.77	5.1
Spleen	10.3	4.04	5.89	4.63	3.86	2.87	4.5	4.16	5.23	5.06	0.99		4.78	1.63	3.19	11.1	3.81
Supp Figure 2I
Organ	WT (n=6)						Het (n=5)						Homo (n=5)
Lung	1063.4	1583.4	575.8	194.7	1781.6	640.8	820.4	1630.1	99.8	500.2	896.5		1105.1	1145.1	1953.4	2551.4	420.4
dLN	69	230.3	182.9	98.5	151.1	47.3	117.8	340.4	791.5	6.9	248.4		219	109	60.2	9.8	146.1
Spleen	2154	1049.5	1165.1	673.3	546.4	287	822.9	691.1	998	540.9	130		612.1	328.3	423.3	565.2
Supp Figure 2M
Genotype	Type	Naive					Effector						Memory
NRP1+/+	H7N1 infected	42	40	44	89	39	56	36	44	34	10	46	31	23	15	22	1	14	13
NRP1Flox/+	H7N1 infected	33	37	41	35	85		54	51	43	49	14		13	13	16	15	1
NRP1Flox/Flox	H7N1 infected	41	83	37	52	28		48	14	49	35	53		11	3	13	13	19
NRP1+/+	Not infected	88	58	80				3	7	5				9	35	15

## Sheet: Supp Fig 3
Data source - Supplementary figure 3
Supp Figure 3B - left
	Uninfected (n = 4)				3 DPI (n = 4)				10 DPI (n = 4)
BEC	3.15	1.17	1.34	3.03	1.06	1.46	3.27	1.89	2.79	5.72	4.2	5.36
FRC	6.52	0.068	0.14	6.52	6.01	6.12	8.1	8.18	4.48	3.59	3.94	3.07
LEC	4.81	2.03	2.97	6.54	3.65	6.3	9.65	5.55	3.74	9.59	4.82	4.78
CD45+	3.33	1.54	4.11	1.89	4.19	3.82	7.03	6.28	3.34	4.63	1.58	3.63
EpCAM+	2.92	5.55	9.1	5.05	3.08	5.68	6.57	4.36	3.44	7.31	4.96	3.34
Supp Figure 3B - right
	Uninfected (n = 4)				3 DPI (n = 4)				10 DPI (n = 4)
BEC	0.22	1.17	1.34	0.26	0	0.64	1.08	6.78	0.93	0	0	0
FRC	4.55	0.068	0.14	1.85	0	0.58		6.9	2.15	0	4.18	0.14
LEC	8.86	2.03	2.97	0	8.33	1.47		0	0	0	0	0
CD45+	12.6	1.54	4.11	3.83	5.33	0.76	1.7	1.07	2.9	0.24	0.56	0.84
EpCAM+	3.55	5.55	9.1	1.2	4.02	3.94	10.3	5.47	15.2	0.79	3.2	1.62
Supp Figure 3C
	Fold-change
PDK1	5.7251
BINP3	13.9936
VEGFA	2.57581
PDL1	0.511995
SEMA3A	2.42884
Supp Figure 3E
	B16.F10			CD45+ cells			FRC			LEC			BEC
Tumour	42.73	31	11.24	23	3	9	1.4	1.7	7	17	26	33.8	7.66	12	12
ndLN				2.03	2.18	0.48	0.66	5.85	0.27	0	7.17	7.59	0.91	2.43	0.63
dLN				1.3	0.6	0.19	1.54	4	2.7	0	7	9.6	0.12	4.6	3.8
Supp Figure 3G
WT			Sema3A KO			Sema3A OE
1	1	1	0.390282	0.390282	0.390282	35.728	35.728	35.728
Supp Figure 3I - left
Hours	WT			Sema3A KO			Sema3A OE
0	11	18	22	11	10	11	11	10	9
1	18	21	26	14	11	12	14	15	13
4	100	100	100	100	100	100	100	100	100
6	162	118	119	126	112	110	133	145	143
7	188	141	137	141	131	129	150	172	165
10	205	153	151	152	148	131	157	181	172
13	213	161	160	157	155	137	163	182	178
16	240	176	174	174	169	155	178	204	201
18	276	204	199	190	184	173	205	222	210
19	305	221	218	200	197	181	218	244	242
22	318	233	236	210	203	194	236	257	259
24	341	253	247	221	209	199	244	264	279
25	381	285	290	243	233	222	286	289	312
28	411	308	318	261	245	236	299	316	331
30	444	330	331	279	254	257	315	343	350
31	524	374	374	316	296	297	365	401	391
34	566	407	398	341	329	331	402	438	428
37	601	424	413	369	350	352	427	466	451
40	668	484	442	442	423	423	512	548	522
42	733	530	456	523	482	509	588	630	595
43	801	560	463	612	561	600	681	732	678
46	836	569	464	660	615	650	740	791	744
48	859	570	464	689	649	676	768	823	773
Supp Figure 3I - middel
Hours	WT			Sema3A KO			Sema3A OE
0	100	100	100	100	100	100	100	100	100
1	132	108	107	131	105	117	104	129	123
4	145	124	121	146	125	144	118	149	142
6	160	133	131	162	130	149	130	161	148
7	163	141	133	168	138	153	130	170	152
10	187	159	149	183	150	165	149	197	175
13	210	177	166	205	163	174	161	198	194
16	233	197	184	213	171	180	168	233	214
18	255	220	200	228	179	193	184	237	228
19	266	229	207	237	189	201	184	244	237
22	297	265	241	272	207	221	212	277	261
24	326	278	264	287	218	233	224	286	283
25	350	298	285	309	233	244	236	297	298
28	421	335	330	346	271	279	279	348	331
30	455	357	356	368	295	308	300	386	352
31	485	371	378	406	313	331	319	420	376
34	570	416	435	471	364	383	387	485	446
37	649	454	484	540	420	448	453	555	512
40	734	473	520	636	494	537	528	677	583
42	767	475	536	706	548	605	584	765	640
43	782	475	542	757	579	649	628	800	678
46	807	475	545	879	660	770	726	958	786
48	813	475	546	942	696	847	776	1044	841
Supp Figure 3I - right
Hours	WT			Sema3A KO			Sema3A OE
0	100	100	100	100	100	100	100	100	100
1	114	104	98	118	116	121	106	121	104
4	119	107	112	137	139	138	122	138	110
6	127	116	119	141	150	152	120	141	112
7	131	123	124	146	154	158	125	147	118
10	159	146	146	161	157	182	134	172	144
13	181	165	170	184	171	195	155	194	163
16	206	185	192	195	198	213	170	210	182
18	215	200	203	202	212	213	181	218	189
19	225	212	221	211	220	228	182	226	196
22	250	248	254	220	238	252	213	245	222
24	272	267	277	234	243	257	231	271	241
25	285	282	288	239	254	264	245	288	254
28	317	335	323	261	285	291	277	312	277
30	334	363	342	278	309	314	291	321	301
31	347	380	359	290	327	325	303	333	316
34	379	425	393	330	368	378	329	377	352
37	400	470	423	369	408	422	382	416	390
40	413	500	452	422	454	478	434	460	428
42	422	512	459	452	486	522	460	521	453
43	426	519	462	481	518	539	482	552	478
46	437	531	466	540	587	608	534	651	515
48	439	534	468	583	626	647	564	709	539

## Sheet: Supp Fig 4
Data source - Supplementary figure 4
Supp Figure 4A
IgG	Sema3A
0.798	0.836
0.964	0.647
0.774	0.854
0.758	0.768
0.693	0.75
0.858	0.917
0.886	0.882
0.851	0.73
0.51	0.584
0.696	0.873
0.653	0.987
0.585	0.575
0.808	0.945
0.728	0.843
0.676	0.91
0.836	0.927
0.825	0.842
0.799	0.842
0.806	0.894
0.676	0.808
0.815	0.798
0.477	0.617
0.549	0.519
0.904	0.782
0.647	0.885
0.936	0.73
0.837	0.925
0.538	0.922
0.649	0.803
0.67	0.607
0.895	0.868
0.689	0.811
0.687	0.787
0.84	0.644
0.595	0.772
0.79	0.921
0.686	0.663
0.599	0.764
0.706	0.655
0.6	0.823
0.723	0.908
0.51	0.917
0.903	0.909
0.822	0.719
0.901	0.78
0.694	0.647
0.748	0.803
0.727	0.634
0.915	0.994
0.661	0.903
0.438	0.945
0.56	0.511
0.801	0.839
0.963	0.774
0.643	0.687
0.635	0.901
0.588	0.669
0.729	0.574
0.913	0.806
0.487	0.791
0.885	0.651
0.589	0.586
0.592	0.906
0.597	0.816
0.656	0.706
0.904	0.662
0.741	0.95
0.599	0.904
0.761	0.919
0.652	0.585
0.651	0.84
0.803	0.773
0.569	0.837
0.606	0.819
0.567	0.909
0.68	0.771
0.594	0.924
0.67	0.741
0.872	0.569
0.567	0.942
0.602	0.735
0.927	0.531
0.624	0.926
0.649	0.492
0.624	0.911
0.626	0.956
0.847	0.764
0.986	0.936
0.836	0.928
0.772	0.894
0.543	0.752
0.91	0.945
0.572	0.838
0.359	0.919
0.871	0.86
0.849	0.883
0.906	0.779
	0.638
	0.773
	0.937
	0.572
	0.935
	0.904
	0.947
	0.931
	0.951
Supp Figure 4B
CD49d
Sema3A 30 min			Sema3A 10 min			Sema3A 1 min			IgG control
281	33	65	265	36	55	235	86	46	332	49	18
CD162
Sema3A 30 min			Sema3A 10 min			Sema3A 1 min			IgG control
16013	4056	7657	14920	3919	5953	16227	4786	6246	18472	6781	7358
CD11a
Sema3A 30 min			Sema3A 10 min			Sema3A 1 min			IgG control
7550	5235	12262	11313	4567	7069	9214	4401	7392	13013	4910	9428

[truncated: 2 more sheets: Supp Fig 5, Supp Fig 6]
